# Supplementary material for: Hunt Trials as a Measure to Assess Level of Training in Boarhounds
Source: Animals (Basel). 2021 Jun 2;11(6):1661. doi: 10.3390/ani11061661 (PMC8228753; doi:10.3390/ani11061661)
Supplement: Supplementary file 1 [file animals-11-01661-s001.zip]

Archive with 1 entries (1 files):
- animals-1231327-supplementary.xls
