# Supplementary material for: Hunt Trials as a Measure to Assess Level of Training in Boarhounds
Source: Animals (Basel). 2021 Jun 2;11(6):1661. doi: 10.3390/ani11061661 (PMC8228753; doi:10.3390/ani11061661)
Supplement: Supplementary file 1 [file animals-11-01661-s001.zip › animals-1231327-supplementary.xls]

## Sheet: Sheet1
Year	Breed group	Breed	Sex	Age group	Scent (nose)	Searching	Courage and sharpness	Voice in trial	Voice when game at sight	Correctness of the attack	Persistence	Obedience	Tracking on the lead	Announcing / barking	Total score
2007	H	PHD	D	1	4	3	2	3	4	4	4	4	2	0	119
2011	H	PHD	D	1	2.33333	2.33333	2.66667	4	4	2.66667	3.33333	3	0.666667	0	100		Breed groups		Sex		Breed
2009	D	WHD	B	1	4	4	3	4	3	3	3	4	4	0	122		H - Hound		B - Bitch		Polish hound (PH)
2015	H	PHD	D	1	4	3.5	4	4	4	4	4	4	4	0	138		T - Terrier		D - Dog		German Spaniel (GS)
2009	F	GS	D	1	3	3	4	3	3	3	3	3	3	0	110		D - Dachshund				Welsh terrier {WT)
2010	D	WHD	D	1	2	3	4	2	2	2	2	3	2	0	88		F - Flushing dog				Alpine Dachsbracke (AD)
2015	S	WSL	B	1	4	4	4	3	3	4	3	4	2	0	125		S - Spitz and primitive types				Wire-haired Dachshund (WHD)
2015	H	PHD	D	1	4	4	3	4	4	4	3	4	3	0	129		P - Pointing dog				Slovak Kopov (SK)
2007	T	F	D	1	3	3	4	4	3	4	4	4	1	0	122						German Hunting Terrier (GHT)
2008	D	WHD	B	1	3	3	3	2	2	2	3	4	3	0	87						Polish hunting dog (PHD)
2008	D	WHD	D	1	2	3	3	2	2	3	2	4	3	0	94						West Siberian Laika (WSL)
2014	H	PHD	D	1	4	4	3.5	4	4	3.5	3	4	3	0	127						Kleiner Münsterländer (KM)
2009	H	SK	B	1	4	3	4	4	3	4	3	1	3	0	114						Weimaraner (W)
2015	H	PHD	B	1	0	0	0	0	0	0	0	4	0	0	16						Beagle (B)
2009	H	PHD	D	1	3	4	3	3	3	2	2	4	2	0	102						Schweizer Laufhund (SL)
2013	H	SK	D	1	4	4	3.33333	3.66667	3.66667	3.66667	3.33333	4	3.66667	0	130.333						Lithuanian Hound (LH)
2013	H	PHD	D	1	4	3	2.5	4	3	3.5	2.5	4	3	0.5	116.5						Russian-European Laika (REL)
2008	H	SK	D	1	4	4	3	3.66667	3.33333	3.66667	4	4	3	0	127.667						Karelian BearDdog (KBD)
2005	H	PHD	D	1	4	4	2	3	3	3	3	4	4	0	114						Airdale Terrier (AT)
2007	T	GHT	B	1	2	1	3	3	3	3	3	3	2	0	91						Fox Terrier (F)
2005	H	PHD	B	1	4	4	3	3	3	2	2	3	4	0	106						Bavarian Mountain Scent Hound (BMSH)
2011	T	GHT	B	1	0	0	0	0	0	0	0	4	0	0	16						Parson Russsell Terrier (PRT)
2013	T	GHT	D	1	4	4	4	4	3	3	2	2	3	0	113						English Springer Spaniel (ESS)
2013	T	WT	B	1	3	3	2	3	3	3	3	3	4	0	102						Boston Terrier (BT)
2005	H	AD	D	1	4	4	4	4	4	2	4	2	3	0	118						Hanoverian Scent Hound (HSH)
2007	T	WT	D	1	4	4	3	4	4	3	3	3	2	0	118						Tiroler Bracke (TB)
2014	H	PHD	D	1	3	3	4	4	3	4	4	4	4	0	128						Petit Basset Griffon Vendéen (PBGV)
2014	H	PHD	B	1	4	4	2	2	2	2	3	4	0	0	94						Jack Russell Terrier (JRT)
2009	H	PHD	B	1	3	4	2	2	2	2	2	4	4	0	94						Long-haired Dachshund (LHD)
2008	H	PHD	B	1	4	4	2	3	3	3	2	3	3	0	104						Fox Terrier wire (FW)
2011	H	SK	B	1	3	3.5	2.5	4	4	3	2.5	4	2.5	0	115						Hungarian vizsla (HV)
2010	H	PHD	B	1	3	3	3	4	4	3	3	3	3	0	112						Petit bleu de Gascogne (PBG)
2015	H	PHD	B	1	4	4	3	3	4	4	3	3	1	0	118						Wire-haired Miniature Dachshund (WHMD)
2015	H	PHD	D	1	4	2.33333	1.66667	2.33333	2	2	2	4	2.66667	0	88						Short-haired Dachshund (SHD)
2015	H	PHD	D	1	4	4	0	0	0	0	0	4	0	0	48						Austrian Black and Tam hound (ABTH)
2006	T	GHT	D	1	2	3	4	4	4	3	2	2	2	0	101						German Short-haired Pointing Dog (GSHPD)
2010	H	PHD	D	1	4	4	3	3.5	3.5	3	3	3	3	0	114.5						German Long-haired Pointing Dog (GLHPD)
2013	F	GS	D	1	4	4	4	4	4	4	3	4	3	0	134						Long haired Miniature Dachshund (LHMD)
2011	H	PHD	D	1	2	3	2	3	3	4	2	4	4	0	103						Short Haired Miniature Dachshund (SHMD)
2009	T	GHT	D	1	4	3	4	3	3	4	3	2	3	0	115
2012	T	GHT	D	1	4	4	4	4	4	4	4	3.5	3.5	0	137
2009	H	PHD	B	1	2.5	2.5	1.5	2	2	1.5	1.5	3.5	2.5	0	74
2014	H	PHD	B	1	2.5	3	1.5	2.5	2	2.5	2	4	1.5	0	84.5
2015	H	PHD	B	1	4	4	4	4	3	4	4	4	2	0	132
2015	H	PHD	B	1	4	4	4	4	4	4	4	4	1	0	134
2012	T	GHT	B	1	4	4	3	3	3	2	2	4	4	0	110
2013	T	GHT	D	1	1	1	2	2	2	2	2	3	1.5	0	65
2012	T	GHT	D	1	3	4	4	3	3	4	3	2	3	0	115
2009	H	PHD	D	1	4	4	4	4	4	3	3	4	0	0	123
2005	T	WT	B	1	4	3	2	3	4	3	3	4	4	0	116
2015	H	PHD	D	1	4	4	4	4	4	3	4	4	3	0	133
2012	H	SK	B	1	4	3	4	4	4	4	4	3	3	0	130
2012	H	SK	B	1	4	4	4	3	4	4	3	3	3	0	129
2015	T	GHT	D	1	4	4	4	4	4	4	4	2	3	0	130
2015	T	GHT	B	1	4	3	3	4	4	4	4	2	3	0	121
2009	H	PHD	D	1	4	4	4	4	4	4	3	3	4	2	127
2008	H	SK	B	1	4	4	2	3	3	2	2	4	1	0	99
2014	F	GS	D	1	4	4	3	3	4	4	3	3	3	0	122
2006	H	SK	B	1	3	2	1	2	0	1	1	4	0	0	52
2007	H	PHD	D	1	3	4	2	1	2	4	2	4	3	0	99
2005	D	WHD	D	1	2	4	2	3	2	2	3	3	3	0	89
2010	T	GHT	D	1	4	4	2	3	3	3	2	4	3	0	108
2010	T	GHT	B	1	4	4	3.5	3.5	4	4	4	4	3	0	134
2012	H	AD	B	1	3	4	4	4	4	4	4	3	1	0	126
2010	H	PHD	B	1	3	3	2	2	1	1	1	3	0	0	65
2013	H	PHD	D	1	4	4	4	4	4	3.5	3	3	2	0	126.5
2009	H	PHD	B	1	4	3	2	3	3	3	3	4	3	0	108
2010	H	SK	D	1	4	4	4	4	3	4	4	4	4	0	136
2015	T	GHT	D	1	4	4	4	4	4	4	4	4	4	3	155
2005	T	GHT	D	1	4	4	4	4	4	3	2	2	2	0	111
2008	T	GHT	D	1	4	4	4	4	4	3	4	4	3	0	131
2013	H	PHD	B	1	3	4	4	3	3	2	2	4	2	0	107
2015	T	GHT	B	1	3	2	1	2	1	1	1	3	3	0	63
2009	H	AD	D	1	4	4	4	3	3	4	3	4	3	0	125
2015	H	PHD	D	1	3.5	3.5	2.5	4	4	3	3.5	4	3	0	121.5
2010	T	GHT	B	1	4	4	4	4	3	4	4	4	4	0	136
2005	H	PHD	B	1	3	3	2	2	2	2	2	4	3	0	88
2005	H	PHD	D	1	3	2	1	1	1	1	1	4	3	0	65
2011	H	PHD	D	1	4	4	4	4	4	3	4	4	2	0	131
2012	T	GHT	B	1	0	0	0	0	0	0	0	4	4	0	12
2012	H	PHD	B	1	4	4	4	4	4	4	4	2	3	0	130
2009	H	PHD	B	1	4	4	4	4	4	4	4	3	3	0	134
2013	T	GHT	D	1	3.5	3.5	4	3.5	4	4	3.5	4	2	0	128.5
2006	H	PHD	D	1	4	4	3	4	3	4	4	3	2	0	119
2014	T	WT	B	1	3	4	2	3	1	1	0	4	0	0	72
2006	H	PHD	D	1	4	4	4	4	4	4	4	4	0	4	144
2015	H	SK	B	1	0	0	0	0	0	0	0	0	0	0	0
2010	T	GHT	D	1	4	4	4	3	4	3	4	4	3	0	130
2013	H	SK	B	1	2	2	2	3	3	3	2	2	4	0	86
2008	H	PHD	B	1	4	4	3	4	4	3	3	4	4	0	126
2015	H	PHD	D	1	3.75	3.5	2.75	2.75	2.75	2.5	2	4	2.75	0	104
2008	H	PHD	D	1	4	4	3.5	3.5	4	3	3.5	4	3	3.5	144.5
2015	H	SK	B	1	4	4	2	3	3	3	1	3	0	0	94
2014	H	PHD	B	1	3	3	1	3	1	0	1	4	0	0	62
2015	H	SK	D	1	4	4	4	4	4	3.5	4	3.5	3.5	0	134.5
2014	H	PHD	D	1	4	4	3	4	4	3	3	3	3	0	120
2014	H	PHD	B	1	3	3	2	4	1	2	0	4	0	0	76
2005	H	PHD	B	1	3	3	2	4	4	2	4	4	3	0	110
2008	D	WHD	D	1	4	4	2	3	3	2	3	4	2	0	105
2014	H	PHD	B	1	4	4	4	4	4	4	2	4	4	0	132
2012	H	SK	B	1	4	4	2	2	2	2	2	4	2	0	94
2011	T	GHT	D	1	4	2	2	1.5	1.5	1.5	1.5	3.5	2	0	76
2009	H	AD	B	1	4	2	1	2	1	1	1	4	2	0	68
2006	H	AD	D	1	4	4	4	4	4	4	4	4	4	0	140
2014	H	PHD	D	1	3	4	3	3	3.5	3	2	3.5	3.5	0	110
2009	H	AD	B	1	3	2	1	2	2	1	1	4	3	0	70
2014	H	SK	D	1	4	4	4	4	4	4	4	3.5	4	0	138
2010	T	GHT	B	1	4	4	3	3	3	3.5	3.5	4	3	0	121.5
2007	T	GHT	B	1	3.5	3.5	3.5	3.5	3	3.5	3.5	3.5	3.5	0	120.5
2007	T	GHT	B	1	4	4	4	3	4	4	4	4	4	0	137
2015	F	GS	B	1	4	4	4	3	4	4	4	4	2	0	133
2012	D	WHD	D	1	4	3	3	4	4	4	3	3	1	0	117
2012	D	WHD	D	1	4	4	4	4	4	4	4	3	2	0	132
2010	H	PHD	B	1	4	1	1	2	2	2	2	3	3	0	75
2007	D	WHD	B	1	2	3	3	4	4	4	3	3	3	0	113
2011	H	PHD	D	1	4	4	4	4	4	4	4	4	3	0	138
2006	H	B	D	1	4	4	3	4	4	3	3	3	2	0	114
2011	H	PHD	B	1	4	4	4	4	4	4	3.5	4	3	2	146
2011	H	PHD	B	1	3	3	2	1	1	2	2	4	2	0	79
2010	H	SK	B	1	4	4	4	4	4	4	4	3	2	0	132
2015	H	PHD	D	1	4	4	4	4	4	4	4	4	3	0	138
2008	D	WHD	D	1	2	2	3	4	4	3	3	4	4	0	114
2011	T	GHT	B	1	0	0	0	0	0	0	0	4	0	0	16
2015	H	PHD	B	1	4	4	4	4	4	4	4	4	4	0	140
2012	H	PH	D	1	4	4	2	2	1	3	1	4	4	0	95
2008	H	PHD	D	1	2.5	3.5	2.5	3.5	2.5	3	2.5	4	3.5	0	105
2010	H	SL	D	1	3	2	4	4	4	4	3	3	2	0	114
2011	D	WHD	B	1	0	0	0	0	0	0	0	3	0	0	12
2014	H	PHD	D	1	3	2	2	2	2	2	1	4	2	0	78
2015	H	PHD	B	1	4	4	4	3	3	4	3	4	3	0	127
2007	D	WHD	D	1	4	4	4	4	4	4	4	3	4	0	148
2013	D	WHD	B	1	0	0	0	0	0	0	0	3	0	0	12
2010	H	PH	D	1	3	4	3	3	3	3	3	3	3	0	109
2015	D	WHD	B	1	3	3	1	2	2	1	1	2	3	0	66
2009	H	PHD	D	1	2	2	1	2	2	2	2	3	0	0	65
2015	H	PHD	B	1	2	2	3	4	3	3	3	4	4	4	126
2012	H	PHD	D	1	4	4	3	3	4	4	4	4	3	0	130
2009	T	GHT	B	1	4	4	4	4	4	4	4	4	4	0	140
2015	H	PHD	D	1	3	2	2	2	3	3	2	4	1	0	85
2014	H	SK	D	1	3.33333	3.33333	3	3.33333	3.33333	3	3	3	3.66667	0	111.333
2013	T	GHT	D	1	4	3.5	4	4	4	3.5	4	2	3.5	0	126.5
2013	H	PHD	B	1	3	2.5	3.5	3.5	4	3.5	3.5	4	3.5	0	120.5
2012	H	PHD	D	1	3.85714	3.85714	3.71429	3.71429	3.85714	3.57143	3.71429	3.85714	2.71429	0	129.571
2008	H	PHD	B	1	3.66667	3.33333	3	3.33333	2.66667	3	3	4	3.33333	2	128.667
2011	H	PHD	D	1	3.66667	4	3.66667	4	3.66667	4	4	3	3.66667	0	131
2005	H	PHD	D	1	4	4	3.5	3.66667	3.66667	3.66667	3.5	3.83333	3.5	0	128.833
2010	H	PHD	D	2	3	3	4	4	4	4	4	4	4	0	132
2005	F	GS	D	2	4	4	2	3	2	3	3	2	2	0	94
2010	H	AD	D	2	4	4	4	4	4	3	4	4	2	0	131
2012	H	PHD	D	2	3	3	3	1	1	2	1	2	2	0	50
2012	H	PHD	B	2	2	2	1	1.5	1.5	1	1	1	1	0	46.5
2012	T	GHT	D	2	4	4	4	3	4	4	4	4	4	0	137
2005	T	GHT	D	2	4	3	1	1	1	1	1	4	2	0	67
2014	H	PHD	D	2	4	4	4	4	4	4	4	4	3	0	138
2014	D	WHD	D	2	4	4	4	4	4	4	4	4	3	0	138
2010	H	PHD	D	2	4	4	4	4	4	3.5	3	4	4	0	133.5
2007	H	AD	B	2	4	3	3	4	3	3	2	4	3	0	112
2012	H	PHD	B	2	4	4	3	4	4	3.5	4	3	2	0	124.5
2012	H	PHD	D	2	4	3	3.5	3.5	4	3.5	4	4	4	0	129.5
2014	H	SK	D	2	4	4	4	4	4	4	3	4	4	0	136
2014	T	GHT	B	2	4	4	4	4	4	4	4	4	4	0	140
2015	H	PHD	B	2	4	4	4	4	4	4	3	4	4	0	134
2005	H	PHD	B	2	4	3	2	3	4	3	2	4	2	0	114
2015	H	PHD	B	2	4	4	4	3	3	4	4	4	4	0	133
2014	H	PHD	B	2	4	4	4	4	4	3	4	4	3	0	133
2005	H	SK	B	2	4	4	4	4	4	4	3	4	0	0	120
2005	H	PHD	B	2	4	3	3	4	4	4	3	4	2	0	121
2005	H	PHD	B	2	3	3	4	4	4	4	4	4	4	0	134
2014	H	PHD	B	2	4	4	3	4	3	4	3	4	3	0	125
2015	D	WHD	B	2	4	3.5	3.5	3.5	3.5	3.5	3.5	2.5	1.5	0	116.5
2011	H	PHD	D	2	4	4	3	3	3	4	4	4	3	0	126
2014	F	GS	D	2	4	4	4	4	4	4	4	4	4	0	140
2010	H	PHD	D	2	3.33333	3.33333	3	4	3	3	3	3.33333	3.66667	0	116.667
2013	H	PHD	D	2	4	4	4	4	4	4	4	4	4	3	155
2011	H	LH	D	2	3.5	3.5	3.5	3.5	3.5	3	3	3.5	2.5	0	116
2007	D	WHD	D	2	4	4	4	4	4	4	4	4	3	0	138
2008	T	WT	D	2	3.5	3.5	2.5	3	3	2.5	2.5	3.5	3.5	0	105
2005	S	REL	D	2	3	2	2	3	3	4	3	2	2	0	95
2011	H	PHD	B	2	0	0	0	0	0	0	0	4	0	0	16
2012	D	WHD	D	2	4	4	4	3	3	4	4	4	3	0	131
2012	H	PHD	D	2	3	2	1	2	1	1	1	4	2	0	64
2012	H	PH	B	2	3	3	3	3	3	3	3	4	3	0	109
2012	H	PH	D	2	4	3	2	2	2	2	2	4	2	0	90
2008	D	WHD	D	2	3	3	3	3	3	3	3	3.5	1	0	103
2014	H	PH	B	2	0	0	0	0	0	0	0	0	0	0	0
2010	T	GHT	B	2	4	4	4	4	4	4	4	4	3	0	138
2007	H	PHD	B	2	3	4	3.5	4	4	4	3.5	4	3.5	0	130.5
2013	H	PHD	D	2	3	3	2	2	2	1.5	2	3.5	2	0	81.5
2008	H	PHD	D	2	4	4	3.33333	4	4	3	3.66667	3.66667	3	3	142
2015	H	PHD	D	2	3.66667	3.66667	3.33333	3.66667	4	4	4	3.66667	3.33333	1	135.333
2015	H	SK	D	2	4	4	4	4	3.75	4	4	3.75	3.25	0	136.5
2014	H	SK	D	2	4	4	4	1	1	4	4	4	3	0	117
2005	H	SK	B	2	4	4	4	4	4	4	3	4	3	0	132
2005	H	SK	D	2	4	4	4	4	3.66667	4	4	4	3.33333	0	136
2013	H	SK	D	2	4	4	4	4	4	3	4	3	3	0	129
2011	D	WHD	B	2	2	2	3	3	3	2	3	2	3	0	88
2005	T	GHT	B	2	3	3	4	4	4	4	3	4	3	0	126
2012	H	PHD	D	2	4	4	2	4	4	2	4	3	3	0	114
2006	H	PHD	D	2	4	4	4	3	3	4	4	4	3	0	129
2007	H	PHD	B	2	2	3	3.5	4	3.5	3	3.5	4	2	0	112.5
2015	D	WHD	B	2	2	4	1	1	1	1	1	3	4	4	85
2012	T	GHT	D	2	3	3	4	3	4	4	4	4	4	0	129
2013	T	GHT	D	2	4	3.5	4	4	3	4	4	4	4	0	134
2007	S	WSL	D	2	4	4	1	3	3	1	1	4	1	0	85
2015	H	SK	D	2	3.66667	3.66667	3	3	3	3.66667	3.66667	4	3.66667	4	141.667
2015	F	GS	B	2	4	4	3	3	3	3	2	4	3	0	113
2013	H	PHD	B	2	3	3	2	3	3	4	2	4	4	0	107
2015	H	PHD	D	2	4	4	3.75	4	3.75	4	4	4	3.25	0	136.25
2014	F	GS	D	2	4	4	3	3	4	4	3	4	4	0	128
2009	H	PHD	B	2	3	2	1	1	1	3	1	4	4	0	79
2008	S	REL	B	2	4	4	2	3	3	2	3	0	2	0	89
2015	T	GHT	D	2	4	4	4	4	4	4	4	4	3	0	138
2006	H	PHD	B	2	3	3	2	4	3	2	2	4	2	0	94
2012	H	PHD	B	2	4	3	2.5	3	3	3	2.5	4	3	0	108.5
2005	H	PHD	D	2	4	4	2	2	2	2	2	4	3	0	94
2006	T	GHT	B	2	3.66667	4	4	4	4	3.66667	4	3.66667	2.33333	0	129
2006	H	PHD	B	2	4	4	2	2	2	2	2	4	4	0	98
2011	D	WHD	B	2	3	4	4	4	4	3	4	4	0	0	123
2007	S	REL	D	2	2	2	1	4	4	1	1	3	1	0	72
2015	H	PHD	D	2	3	3	3	4	4	3	3	4	2	0	114
2015	T	WT	B	2	2	3	3	4	4	3	3	4	3	0	112
2015	T	WT	D	2	4	4	1	2	2	1	1	3	0	0	72
2007	T	GHT	D	2	4	3	4	3	3	4	4	4	2	0	125
2009	H	PHD	D	2	4	4	4	3.5	3.5	4	4	4	4	2	146.5
2013	H	PHD	B	2	4	4	3.5	3.5	4	4	3.5	4	4	0	134
2010	H	PHD	B	2	4	4	4	3	4	4	3	4	4	0	133
2007	H	PHD	D	2	0	2	0	0	0	0	0	4	0	0	24
2015	H	PHD	D	2	3.85714	3.85714	3.28571	3.85714	3.85714	3.71429	3.71429	4	3.28571	0	130.286
2015	H	PHD	D	2	3.83333	3.83333	3.5	3.83333	3.5	3.66667	3.5	4	3.16667	2.16667	139.167
2012	H	PHD	D	2	4	3	3.5	4	4	3.5	4	3.5	3.5	4	148
2008	H	PHD	D	2	3	3.5	3.5	3.5	3.5	3.5	3.5	3.5	1.5	0	116.5
2010	H	PHD	B	2	4	3.5	2.5	2.5	2	2	2	3	2.5	0	93
2007	S	KBD	B	2	4	3.5	3.5	3.5	3.5	3.5	3.5	3	2.5	0	120.5
2014	F	GS	D	2	4	4	4	4	4	3.5	3.5	4	2.5	0	132.5
2006	H	PHD	D	2	3.66667	4	4	3.66667	3.66667	3.66667	3.66667	3.33333	2.33333	0	124
2013	H	PHD	B	2	4	4	4	4	4	4	4	4	4	0	140
2013	H	PHD	B	2	2	2	2	2	1	2	2	3	4	0	74
2011	H	PHD	D	2	4	4	3.5	4	4	3.5	2.5	3.5	2.5	0	124
2015	H	SK	D	2	3	3	3	4	4	4	4	4	3	0	125
2012	T	GHT	D	2	4	3	4	4	4	4	4	1	2	0	120
2013	H	PHD	B	2	3	3	4	4	4	4	3	4	3	0	126
2008	T	GHT	B	2	0	0	0	0	0	0	0	2	0	0	8
2005	D	WHD	D	2	3	3	4	4	4	4	4	4	1	0	122
2008	H	SK	D	2	2	3	3	3	3	4	2	2	4	0	100
2013	H	PHD	B	2	4	4	4	4	4	4	4	4	3	0	138
2014	F	GS	D	2	4	1	0	0	0	0	0	4	0	0	36
2013	H	PHD	D	2	2	2	2	3	3	2	3	4	4	0	104
2010	H	PHD	D	2	2	2	2	4	3	3	2	4	3	0	85
2008	H	PHD	B	2	4	4	3	4	4	3.5	4	3.5	3.5	0	129.5
2010	T	GHT	B	2	4	3	4	4	4	4	4	4	4	0	130
2012	T	WT	D	2	4	4	2.5	4	4	2.5	3	4	3	0	119
2010	H	SK	B	2	2	2	2	2	2	2	2	4	3	0	80
2014	H	PHD	B	2	4	4	4	4	4	4	4	4	3	0	138
2015	F	GS	D	2	3.5	3.5	3	3	3	2.5	3	3	4	0	108.5
2014	T	GHT	B	2	3	2	3.5	4	4	4	4	4	2	0	119.5
2014	T	GHT	B	2	4	4	3	4	4	2	2	4	3	0	115
2014	H	PHD	D	2	4	4	3	3	4	3	3	4	3	0	121
2005	S	REL	B	2	4	4	4	4	4	4	4	3	0	0	120
2012	H	SK	D	2	0	1	0	0	0	0	0	4	4	0	14
2009	H	PHD	B	2	4	4	4	4	4	4	3	4	4	0	136
2008	H	SK	B	2	4	4	3	4	4	3	2	4	4	0	122
2006	H	SL	D	2	4	4	4	4	4	4	4	4	3	0	136
2015	H	PHD	B	2	0	0	0	0	0	0	0	4	2	0	20
2010	T	WT	D	2	4	4	2	2	2	2	2	4	2	0	94
2009	H	PHD	B	2	3.42857	3.42857	2.42857	2.42857	2.71429	2.85714	2.57143	3.71429	3.28571	0	104
2007	T	GHT	D	2	3	4	1	4	4	4	2	4	1	0	107
2013	D	WHD	D	2	4	3.5	4	4	4	4	3.5	4	3	0	134
2011	H	PHD	D	2	4	3	4	4	4	3	3	3	2	0	119
2013	T	GHT	B	2	3	2	3	3	4	2	2	4	2	0	98
2007	D	WHD	B	2	3	3	3	4	3	3	3	4	2	0	110
2009	H	PHD	B	2	4	4	3	4	4	4	4	4	3	0	133
2014	H	PH	B	2	4	4	4	4	4	4	4	4	4	0	140
2011	T	GHT	D	2	2	1	0.5	1	0.5	0.5	0.5	3.5	2	0	42
2015	D	WHD	B	2	4	3	3	2	3	3	2	4	3	0	116
2013	H	PHD	D	2	3.42857	3.42857	3.14286	3.14286	3.28571	3.14286	3.14286	3.85714	2.71429	0.571429	117.714
2015	H	SK	D	2	3.66667	4	3	3.66667	3.66667	3.33333	3	3.66667	3	0	120.667
2010	H	PHD	B	2	3.66667	4	3.33333	3.33333	3.66667	3	3	3.66667	4	0	121.667
2007	H	PHD	B	2	3.5	4	3.5	4	4	3.5	3.5	4	3	0	129
2012	T	GHT	D	2	4	4	4	3.5	4	4	3.5	4	2.5	0	133.5
2005	H	PH	B	2	4	4	4	4	4	4	4	4	4	0	140
2012	H	PHD	D	2	4	4	4	4	4	4	4	4	3.66667	1	143
2015	D	WHD	B	2	4	4	3.5	3.75	3.75	4	4	4	3.5	0	134.75
2015	H	PHD	B	2	4	4	4	4	3.5	4	4	3.75	3	2	149.75
2010	T	GHT	B	2	4	4	3	4	4	4	3	4	2	0	127
2009	T	GHT	D	2	4	4	4	4	4	4	4	3	2	0	132
2006	H	PH	B	2	2	1	1	1	1	1	1	4	1	0	51
2011	S	KBD	D	2	4	4	3	3	3	4	4	4	3	0	126
2009	D	WHD	D	2	3	4	4	4	4	4	4	4	3	0	134
2014	H	SK	B	2	3	3	2	3	3	2	2	3	2	0	89
2006	T	GHT	B	2	4	4	3	2	2	3	2	3	2	0	100
2006	S	REL	D	2	4	3	3	3	3	3	3	4	2	0	109
2013	H	PHD	D	2	3	3	2	2	2	2	2	4	2	0	86
2005	H	AD	B	2	4	4	4	4	4	4	4	4	4	0	140
2014	H	SK	B	2	3.5	2.5	2.5	3	2.5	2.5	2.5	4	3	0	100
2014	T	GHT	D	2	4	4	4	2	2	3	4	4	4	0	121
2009	D	WHD	D	2	4	3	3	4	4	3	4	2	4	0	120
2010	H	PHD	D	2	4	4	4	4	4	4	3	3	2	1	133
2007	H	PHD	D	2	3	3	3	3	3	2	2	4	3	0	100
2012	H	LH	D	2	4	3.5	3.5	4	4	3.5	4	4	3.5	0	132
2005	H	PHD	D	2	4	3	2	3	4	4	3	4	2	0	113
2005	D	WHD	B	2	4	3	3	2	1	3	2	4	1	0	90
2015	H	PHD	B	2	3	4	2	3	2	3	3	3	4	0	102
2014	F	GS	B	2	4	4	4	4	4	4	4	4	4	0	140
2015	H	PHD	B	2	2.5	3	3	3.5	2.5	3.5	3.5	4	2.5	0	110
2013	T	GHT	D	2	4	3	4	4	4	4	4	4	3	0	134
2015	H	PHD	D	2	2.75	3	2.75	3	3	3	3	2.75	3	0.75	105.5
2011	H	SK	D	2	4	3	4	3	4	4	4	4	3	0	131
2012	D	WHD	B	2	4	4	4	4	4	4	4	3	3	0	134
2005	H	PHD	D	2	3	3	2	4	2	2	2	4	3	0	94
2012	H	SK	B	2	3	2	2	3	3	2	2	4	4	0	93
2010	H	PHD	B	2	4	3	2.5	3	3.5	2.5	3	3.5	3.5	0	109
2014	S	WSL	B	2	2	2	1	1	1	1	1	4	4	0	61
2015	S	WSL	D	2	4	4	4	4	4	4	4	4	4	0	140
2008	D	WHD	D	2	4	4	3	4	4	4	3	4	3	0	129
2009	D	WHD	D	2	4	4	4	4	4	4	4	4	3	0	136
2008	D	WHD	D	2	4	4	2	3	2	1	1	4	3	0	90
2010	H	PHD	B	2	3.5	2	1.5	3.5	1.5	1.5	2	3	1.5	0	76.5
2013	H	PHD	B	2	2	2	3	4	2	3	2	3	0	0	86
2011	H	PHD	D	2	4	4	3	0	0	3	1	4	0	0	82
2011	H	PHD	B	2	2	2	2	3	3	2	2	4	2	0	85
2015	H	LH	D	2	4	4	3	4	4	3.5	3	4	3.5	0	127.5
2015	H	LH	B	2	2	2	1.5	2	2	2	2	1	2	0	67.5
2013	H	PHD	D	2	4	4	3	4	4	3	4	4	3	0	128
2012	T	GHT	D	2	2	2	1	1	1	1	1	4	2	0	57
2012	T	GHT	B	2	3	3	2	2	3	2	2	4	2	0	90
2007	H	PHD	B	2	4	4	3	3	4	4	4	4	3	0	130
2015	H	PHD	D	2	4	3.5	2.5	3	2.5	2.5	2	4	3	4	127
2006	H	LH	D	2	4	4	4	4	4	4	4	4	1	0	128
2014	T	WT	B	2	4	4	3	4	4	3	2	4	2	0	118
2015	S	WSL	B	2	3	3	0	0	0	0	0	4	0	0	40
2011	H	PHD	B	2	4	4	3.5	3.5	3.5	3.5	2	4	3.5	0	122.5
2013	H	PHD	B	2	4	4	3	3	3	3	3	4	2	0	115
2009	D	WHD	B	2	4	4	3	4	3	3	4	4	3	0	122
2008	H	PHD	D	2	4	4	4	4	4	4	4	4	2	0	136
2008	H	PHD	D	2	4	4	1	2	2	1	1	4	0	0	76
2012	T	GHT	D	2	4	3	3.66667	3.66667	4	3.66667	3.66667	3.33333	3.33333	0	126.333
2011	H	SL	D	2	3.66667	3.33333	3	3.33333	3.33333	3	2.66667	3	3	0	110
2007	H	PHD	D	2	4	4	3	3.625	3.5	3.375	3.125	3.625	3	0	121.75
2015	H	PHD	B	2	3.75	3.75	3.5	4	3.75	3.5	3.5	3.75	0.5	0	122
2008	T	WT	D	2	4	4	3.33333	3.66667	3.66667	3.33333	4	4	2.33333	0	127.667
2006	H	PHD	D	2	4	3.66667	3	3.66667	3.66667	3	2.33333	4	3.33333	4	139.667
2014	T	F	B	2	2	2	2	2	2	3	2	4	4	0	87
2006	T	GHT	D	2	4	4	4	4	4	4	4	4	3	0	136
2013	H	PHD	B	2	2	2	4	4	4	4	4	4	4	0	124
2014	D	WHD	D	2	4	4	4	4	4	4	4	4	2	0	136
2008	D	WHD	B	2	3.5	3.5	3.5	4	3.5	3.5	3.5	4	3	0	125
2008	F	GS	B	2	4	4	1	2	2	1	2	4	4	0	88
2009	D	WHD	D	2	4	4	4	4	4	4	4	4	4	0	140
2005	H	SK	D	2	4	4	4	3	4	4	4	4	4	0	137
2010	D	WHD	B	2	2	2	2	3	3	3	3	4	2	0	94
2005	D	WHD	D	2	4	4	3	4	3	4	4	4	2	0	123
2011	T	GHT	B	2	4	3.5	3.5	3.5	3.5	4	3.5	3	3	0	124
2012	H	PH	B	2	3	2.5	3	3	4	3.5	2.5	3	3	0	107.5
2010	H	PHD	B	2	4	3	4	4	4	3	3	3	3	0	121
2014	H	SK	B	2	4	4	0	0	0	0	0	4	0	0	48
2011	H	PHD	B	2	3	3	4	4	4	2	2	3	3	0	108
2015	T	GHT	B	2	3	3	1	2	1	1	1	3	2	0	64
2009	H	PHD	B	2	4	4	4	3.5	4	4	3.5	4	4	0	136.5
2014	T	GHT	B	2	4	4	4	4	4	4	4	4	4	0	140
2010	H	LH	D	2	4	4	3	2.5	2.5	3	3	4	3.5	0	114.5
2009	T	GHT	B	2	3	4	4	3	3	3	3	4	2	0	116
2011	H	B	D	2	2	2	1	1	2	0	0	3	0	0	44
2009	H	PHD	D	2	4	3	3	3	3	3	3	4	2	0	111
2009	H	PHD	D	2	4	4	2	2	2	3	2	4	3	0	101
2014	H	PHD	B	2	4	4	3	4	4	3	1	2	3	0	108
2008	T	GHT	B	2	4	4	4	4	4	4	4	3	2	0	132
2013	H	SK	B	2	4	4	2	3	3	3	3	4	4	0	114
2007	F	GS	D	2	4	3.8	2.8	3.8	3.4	3.2	2.8	4	3.6	0	120.6
2013	H	PHD	D	2	3.88889	4	3.55556	3.77778	3.66667	3.55556	3.66667	3.77778	2.33333	0	127.556
2007	T	GHT	B	2	4	3.5	3.5	3.5	3.5	3.5	3.5	4	2.75	0	125
2008	H	B	B	2	3	3	3	4	4	3.5	2	3.5	1.5	0	107.5
2008	H	PHD	D	2	4	4	3	4	4	2.5	2.5	3.5	2.5	0	116.5
2008	T	F	D	2	3.5	3.5	2.5	3.5	3.5	2.5	2	4	3	0	107.5
2013	H	PHD	B	2	4	4	3.5	3.5	4	4	4	4	3.5	2	145
2006	H	PHD	D	2	4	4	3.66667	3.66667	4	3.33333	3.66667	3.66667	2.66667	0	126
2010	H	PHD	D	2	3.83333	3.83333	3	3.5	3.5	3	3.16667	4	3.83333	2.5	134
2012	H	PHD	D	2	3.83333	3.66667	3.66667	3.66667	3.66667	3.66667	3.66667	3.66667	3.66667	0.666667	132.333
2013	D	WHD	D	2	4	4	4	4	4	3.5	4	3	2.5	0	130.5
2011	H	B	B	2	2	2	1	1	1.5	1.5	1	1	2	0	49.5
2005	H	SK	D	2	4	4	4	4	4	4	4	4	2	0	132
2008	D	WHD	B	2	3	2	2	4	4	3	3	4	2	0	105
2014	T	GHT	D	2	4	4	4	4	4	4	4	3	3	0	134
2008	H	PHD	B	2	2	3	3	3	4	4	4	4	3	0	118
2015	H	PHD	D	2	1	2	2	4	3	1	1	4	3	0	77
2007	H	AD	D	2	4	4	4	4	4	4	4	2	2	0	128
2005	S	KBD	D	2	3	3	1	3	1	2	3	2	0	0	66
2007	H	AD	B	2	4	3	2	4	4	2	3	4	4	3	127
2008	T	WT	B	2	4	4	2	3	3	2	2	4	4	0	105
2013	H	PHD	B	2	2	2	4	4	4	4	4	4	4	0	124
2007	H	SK	D	2	4	4	3	4	4	4	4	4	3	0	133
2008	H	B	B	2	3	3	2	3	3	2	3	3	2	0	93
2014	H	BMSH	B	2	3	3	4	4	4	4	4	4	3	0	130
2014	H	SK	B	2	4	4	1	3	1	1	0	4	0	0	71
2009	H	PHD	D	2	4	4	4	4	4	4	4	4	3	0	138
2014	H	SK	D	2	4	4	4	4	4	3	4	4	3	0	133
2012	H	PHD	D	2	4	4	4	3	4	4	4	3	2	0	129
2013	H	PHD	B	2	4	4	4	4	4	4	4	4	4	0	140
2013	H	PHD	B	2	4	4	4	3	3	4	3	4	4	0	129
2014	H	PHD	D	2	4	4	4	3.5	4	4	3.5	2.5	3	0	128.5
2013	H	PHD	B	2	4	4	3.5	3.5	3	3	2.5	3.5	2	0	115
2015	H	PHD	D	2	4	3	2	2	1	3	2	4	3	0	85
2015	H	PHD	B	2	4	4	4	4	4	4	4	4	4	0	140
2014	H	PHD	D	2	4	4	4	4	4	3	4	4	4	0	135
2007	H	PHD	D	2	4	4	4	4	4	3	2	3	1	0	117
2012	T	GHT	B	2	4	4	3	3	3	3	4	3	2	0	115
2009	H	PHD	D	2	3	3	2	3	2	3	2	4	2	0	94
2012	H	PHD	B	2	4	4	4	4	4	4	3	4	2	0	132
2009	T	PRT	B	2	3	3	4	3	4	4	4	4	3	0	127
2009	H	B	B	2	4	3	3	3	4	3	4	3	2	0	115
2006	D	WHD	B	2	3.5	4	4	3.5	4	4	3.5	3.5	3	0	128.5
2007	T	GHT	D	2	3	3	4	4	4	4	4	4	2	0	128
2008	T	GHT	B	2	4	4	3	2	2	4	3	4	2	0	113
2006	F	ESS	B	2	2	2	2	3	3	2	2	4	4	0	93
2011	H	PHD	B	2	3.5	4	3.5	3	2.5	3.5	3.5	4	2.5	0	119
2007	H	PHD	D	2	3	4	3	3.5	3	3	3	3.5	2.5	0	111.5
2012	H	SK	D	2	3	3	1.5	2	1.5	1.5	2	4	2	0	79
2009	H	PHD	D	2	4	4	4	3.5	3.4	4	3	3.5	4	0	130.5
2014	H	SK	D	2	4	4	4	4	3.5	4	4	4	3	0	136
2013	H	PHD	B	2	4	3.5	2.5	2.5	2.5	2.5	2	4	2.5	0	101.5
2015	H	PHD	D	2	4	4	3	3.5	3	3	3	4	1.5	0	115.5
2012	H	PHD	B	2	4	4	4	4	4	4	4	4	4	0	140
2007	T	GHT	D	2	4	3.66667	3.33333	3.66667	3.66667	3.66667	4	3.33333	3	0	126.667
2014	H	SK	D	2	4	4	3.66667	4	4	3.66667	4	4	2.33333	0	133.333
2005	D	WHD	D	2	4	3	4	4	4	4	4	3	4	0	134
2006	H	PH	B	2	2.5	3	1.5	2	2	4	2	3.5	2.5	0	89.5
2005	H	SK	D	2	4	4	4	4	4	4	4	4	3	0	136
2008	H	SK	D	2	4	4	4	4	4	4	4	4	3	0	138
2012	T	GHT	B	2	3	3	4	2	3	4	3	3	3	0	112
2006	S	WSL	D	2	4	4	4	3	3	4	4	4	4	0	133
2010	T	GHT	B	2	4	4	4	2	2	2	2	3	4	0	104
2015	H	PHD	B	2	4	4	3	4	4	3	3	4	2	0	122
2014	H	PHD	D	2	3	3	3	2	2	3	2	4	2	0	96
2010	H	PHD	D	2	4	4	3.5	4	3.5	4	4	4	3	0	133.5
2015	H	SK	D	2	4	4	3.5	3.5	3.5	3.5	3.5	4	3	0	127.5
2007	D	WHD	B	2	4	4	4	4	4	4	4	4	3	0	138
2013	F	GS	B	2	2	2	2	2	2	3	2	4	3	0	85
2005	D	WHD	B	2	4	4	4	4	4	4	4	4	4	0	140
2006	H	PHD	B	2	4	4	4	4	3	4	3	4	4	0	132
2005	S	WSL	D	2	2	2	1	3	1	1	1	3	3	0	63
2013	H	PHD	D	2	3.5	3	3	3	3	3.5	3	4	3.5	0	114.5
2013	D	WHD	B	2	2	4	4	4	4	3	2	3	4	0	115
2009	H	AD	D	2	4	4	4	4	4	4	2	3	3	0	126
2006	H	SK	B	2	4	4	2	3	3	2	2	4	3	0	101
2009	H	AD	B	2	3	2	3	3	4	3	2	3	2	0	99
2006	H	SK	B	2	4	4	3	4	4	3	4	4	4	0	130
2015	H	PHD	D	2	2	2	2	2	2	2	1.5	3	0	0	68
2015	T	AT	B	2	4	4	4	2	3	4	4	4	3	0	128
2008	H	PH	B	2	4	4	4	4	4	4	4	4	2	0	136
2006	D	WHD	D	2	3.25	3.5	3.75	3.5	3.5	3.75	3.5	3.75	1	0	115
2014	D	WHD	D	2	4	4	4	4	3	4	4	3	1	0	126
2008	H	PHD	B	2	3.5	3.5	3	3.75	3.5	3.25	3.25	4	3	0	119.5
2008	H	PHD	B	2	4	4	3	3	3	3	3	4	2	0	115
2007	H	PHD	B	2	2	2	1.5	2	2.5	1.5	1.5	3	2	0	69
2015	H	SK	D	2	2.5	3	2.5	3	3	3	3	4	0.5	0	99.5
2015	H	SK	D	2	3.8	3.6	3.4	4	4	3.8	3.2	3.8	2.6	0	126.8
2012	T	GHT	B	2	4	4	4	4	4	4	4	4	4	0	140
2011	H	PHD	B	2	0	0	0	0	0	0	0	3	0	0	12
2015	H	SK	D	2	3	2	2	3	2	2	3	4	1	0	88
2011	H	B	D	2	3	3	4	4	4	4	4	3	0	0	120
2015	D	WHD	D	2	0	0	0	0	0	0	0	0	0	0	0
2011	H	SK	D	2	4	4	4	4	4	4	4	4	4	0	140
2008	H	PHD	B	2	3.5	4	3.5	4	4	3.5	3.5	4	3.5	0	130
2014	H	PHD	B	2	4	3	2	2	2	3	2	4	0	0	91
2014	F	GS	B	2	0	0	0	0	0	0	0	4	0	0	16
2011	H	PHD	D	2	4	3	4	4	4	4	4	3	3	0	130
2012	H	PHD	D	2	4	4	4	3	4	4	4	4	4	0	137
2005	T	GHT	B	2	2	1	4	4	4	4	3	2	2	0	106
2011	T	PRT	D	2	2	2	3	3	3	2	3	4	2	0	94
2014	S	KBD	D	2	4	4	3	3	2	2	4	4	3	0	112
2005	P	W	B	2	4	3	2	2	2	2	2	4	4	2	106
2007	H	AD	B	2	4	4	4	4	4	4	4	4	3	0	138
2007	T	GHT	D	2	3	3	2	4	3	3	2	4	2	0	101
2011	T	GHT	D	2	2	2	3	3	3	3	3	4	3	0	101
2007	H	PHD	D	2	4	4	4	4	4	4	3	4	4	4	156
2009	D	WHD	D	2	4	3.5	3.5	3	4	4	4	4	4	0.5	135
2007	T	GHT	B	2	3	0	0	3	0	0	0	4	0	0	37
2006	H	B	B	2	4	4	4	3	3	4	3	4	3	0	125
2010	H	PHD	D	2	3	3	4	4	4	4	4	3	3	0	126
2012	H	PBGV	B	2	3	4	3	3	2	3	3	4	3	0	109
2012	T	GHT	D	2	4	3.5	3.5	4	4	4	4	3.5	2.5	0	130.5
2009	T	WT	D	2	3	4	2	1	1	2	0	3	0	0	67
2015	F	GS	B	2	4	4	4	4	3	4	3	4	4	4	152
2015	F	GS	B	2	4	4	4	2	2	4	3	3	2	0	118
2005	D	WHD	D	2	4	4	3	4	3	3	2	3	2	0	106
2014	H	PHD	D	2	3.33333	3.66667	4	4	4	4	3.66667	4	3	0	132.667
2013	T	GHT	B	2	4	4	4	4	4	4	4	4	2	0	136
2011	H	PHD	B	2	4	4	3	4	4	4	2	4	3	0	125
2013	H	PHD	B	2	4	4	3	4	3	3	3	3	2	0	114
2015	H	SK	B	2	4	4	2	4	4	2	1	4	3	0	106
2005	D	WHD	B	2	4	4	4	3	4	4	4	4	3	0	133
2011	T	GHT	D	2	4	3	3	3	3	4	2	4	0	0	108
2009	S	KBD	D	2	4	4	4	4	4	4	4	4	2	0	136
2008	H	PHD	B	2	3.8	3.6	3.4	3.6	3.4	3.8	2.6	3.4	3	0	119.2
2007	H	B	D	2	4	4	4	4	4	4	4	2	4	0	132
2010	T	GHT	B	2	4	4	3	3	4	2	2	4	3	0	112
2010	D	WHD	D	2	4	4	4	3	4	4	4	4	3	0	135
2015	F	GS	D	2	4	1	0	3	1	0	0	4	0	0	49
2011	H	PHD	D	2	4	4	3	3	3	3	4	2	1	0	104
2010	H	PHD	D	2	3	3	1	1	1	1	1	4	2	0.5	67.5
2010	D	LHMD	B	2	0	0	0	0	0	0	0	4	0	0	16
2010	D	WHD	B	2	2	2	3	4	4	4	3	4	2	0	111
2012	H	PH	D	2	2	3	2	4	4	2	2	2	2	0	88
2009	H	PHD	D	2	4	4	3.57143	3.57143	3.57143	3.71429	3.85714	4	3.42857	2.14286	142.143
2012	D	WHD	D	2	4	4	3.5	4	4	3.5	4	4	3	0	133
2010	H	PHD	B	2	4	3.75	2.25	3.25	2.75	2.75	3	3.75	2	0	107.75
2015	H	SK	D	2	3	3.5	1.5	2	2	2	1.5	4	1	0	81.5
2011	H	SK	B	2	4	2	1.5	1	1	1.5	1	4	3	0	72
2015	F	GS	D	2	4	4	2	1.5	2	2	2	4	1.5	0	91.5
2009	H	SK	B	2	2.5	2.5	2	3.5	3.5	2.5	2.5	4	1.5	0	96
2011	T	WT	D	2	4	3	2	2	2	4	2	2	0	0	88
2006	H	PHD	D	2	4	4	4	4	4	4	4	4	3	0	134
2012	T	GHT	D	2	4	3	0	0	0	0	0	4	0	0	44
2012	H	PHD	D	2	4	4	4	4	4	4	3	3	4	0	132
2007	T	GHT	B	2	4	4	2	4	4	3	2	2	3	0	107
2009	H	SK	D	2	4	4	3	4	4	4	4	4	2	0	131
2006	D	WHD	B	2	2	2	2	2	2	3	2	3	2	0	79
2012	H	PHD	B	2	4	4	4	4	4	4	4	4	3	0	138
2015	H	PHD	D	2	4	3	4	4	4	4	4	3	3	2	140
2013	H	PHD	B	2	3	3	4	4	4	4	4	2	0	0	116
2009	T	GHT	B	2	4	3	4	4	4	3	4	3	3	0	125
2014	D	WHD	D	2	4	4	4	3.5	4	4	4	4	4	0	138.5
2011	H	AD	B	2	4	3	4	4	4	3	3	4	4	0	127
2015	D	WHD	B	2	4	4	4	4	4	2	2	4	4	0	122
2015	H	PHD	B	2	4	4	4	4	4	4	3	4	4	0	136
2015	H	PHD	D	2	3.5	3.5	4	3.5	4	4	3.5	4	3.5	0	131.5
2014	T	GHT	D	2	2	4	4	4	4	4	3	4	3	0	126
2008	H	PHD	D	2	3	4	3	4	3	3	2	4	3	0	112
2007	T	GHT	D	2	4	4	4	3	4	4	4	4	2	0	133
2006	H	PHD	B	2	4	4	4	4	4	4	4	4	4	0	140
2015	D	WHD	B	2	4	4	3	4	4	3	3	3	3	0	120
2013	T	GHT	D	2	3.5	4	3	4	4	3.5	3.5	4	3.5	0	127.5
2012	H	SK	B	2	3	4	4	3	3	4	4	4	3	0	127
2009	H	PHD	D	2	3.5	2.5	3	4	4	3	3	4	3.5	0	117
2013	D	WHD	B	2	4	4	4	4	4	4	4	4	3	0	138
2009	H	PHD	D	2	4	3.5	3	4	3	3	3.5	4	2.5	0	119
2009	H	PHD	B	2	4	2	4	3	3	4	2	4	3	0	107
2009	H	PHD	B	2	4	4	4	4	4	4	4	4	3	0	136
2015	H	SK	D	2	4	4	4	4	4	4	4	4	4	0	140
2010	D	WHD	D	2	3.5	3.5	3.5	3.5	3	3.5	3.5	3.5	3	0	119.5
2006	D	WHD	D	2	4	3	3	3	4	3	2	4	2	0	109
2009	H	PHD	D	2	4	3.5	3.5	3	3	3.5	3.5	4	2	0	119
2014	H	PHD	B	2	4	4	4	3.5	4	4	4	4	2.5	0	135.5
2013	T	GHT	B	2	4	3	3	3	3	3	2	4	3	0	109
2010	H	SK	B	2	4	4	4	4	4	4	4	2	4	0	132
2008	T	WT	B	2	4	4	4	4	4	4	4	4	2	0	136
2012	H	PHD	D	2	4	4	4	4	4	4	4	4	3	0	138
2011	H	PHD	D	2	4	3	4	3	4	4	3	4	1	0	123
2011	T	GHT	D	2	4	4	3.5	4	4	4	4	4	3	0	135.5
2006	T	GHT	D	2	2	2	1	2	2	1	1	4	0	0	56
2007	T	GHT	B	2	3.5	2.5	3	3	2.5	2.5	3	3.5	1	0	98.5
2008	H	PHD	B	2	4	4	4	4	4	4	4	4	4	0	140
2007	H	PHD	D	2	4	4	3.5	4	3.5	4	3.5	4	3	0	136
2012	S	WSL	D	2	3	2	2	2	1	4	2	4	1	0	86
2010	H	PHD	D	2	4	4	3	4	4	4	4	4	2	2	141
2014	H	PHD	B	2	4	4	4	4	3	4	4	3	3	0	130
2014	H	PHD	B	2	3.5	4	3.5	4	3.5	3.5	4	4	4	0	131
2010	H	PHD	B	2	4	3.8	3.4	3.6	3.6	3.4	3.8	4	2.8	0	127.2
2007	H	PHD	D	2	3	3.33333	3	3.33333	2	3.33333	3	4	3.66667	0	107.667
2007	H	SK	D	2	4	3.5	3.5	4	4	3.5	4	4	3	0	131
2015	H	PHD	D	2	3.5	3.5	3	3.5	2.5	2.5	1.5	4	2.5	0	98
2014	H	SK	D	2	4	3.5	4	4	3.5	4	4	4	3	0	134
2011	H	PHD	D	2	3	3.5	3.5	4	4	3.5	3	4	3	0	123
2009	H	PHD	D	2	4	3.5	3.5	3	3	4	3.5	4	2	0	122.5
2014	H	PHD	B	2	2	1	2	1	1	2	1	4	2	0	63
2010	H	PHD	D	2	4	4	4	3	3	4	4	4	4	4	133
2010	T	GHT	B	2	4	4	4	4	4	3	2	4	0	0	119
2008	H	SK	D	2	4	4	2	4	4	3	3	4	2	0	117
2015	H	PHD	B	2	4	4	3	3	4	3	4	4	2	0	123
2009	H	PHD	D	2	2	1	1	2	2	2	2	4	2	0	69
2014	H	PHD	D	2	3	3	2	4	4	2	3	4	3	0	106
2010	T	GHT	D	2	4	3.5	4	4	4	4	4	4	3	0	136
2009	T	GHT	D	2	4	4	4	4	4	4	4	4	4	0	140
2010	H	AD	D	2	4	4	4	3	4	4	3	4	3	0	131
2006	H	AD	D	2	4	4	4	4	4	4	4	4	3	0	136
2015	T	GHT	D	2	4	4	4	4	3	4	4	4	3	0	134
2015	D	WHD	D	2	4	4	4	4	4	4	4	4	4	0	140
2013	H	SK	B	2	4	3	2	4	2.5	2.5	2	4	2	0	100.5
2015	H	PHD	B	2	2	2	2	3	3	2	3	4	0	0	85
2012	S	REL	D	2	4	3	2	0	0	4	2	3	3	0	59
2008	H	PHD	B	2	4	4	4	4	4	4	3	4	4	0	136
2015	H	PHD	D	2	4	3	4	3	3	3	4	3	3	0	118
2015	H	PHD	D	2	4	4	4	4	4	4	3	4	3	0	134
2015	D	WHD	D	2	4	4	4	4	4	4	4	4	3	0	138
2013	H	SK	B	2	4	4	3	3	3	4	3	3	2	0	116
2013	S	WSL	B	2	4	4	4	4	4	4	3	2	4	0	124
2011	H	PHD	B	2	4	4	3	3	3	3	2	4	2	0	111
2008	H	PHD	B	2	4	4	3	4	3	3	3	4	3	0	120
2008	T	GHT	B	2	4	4	4	4	4	4	4	4	0	0	132
2015	H	SK	B	2	0	0	0	0	0	0	0	0	0	0	0
2015	H	SK	D	2	4	4	4	4	4	4	4	4	4	0	140
2012	H	SK	B	2	3	2	1	2	1	2	1	4	1	0	67
2007	H	PHD	D	2	4	4	3	3	2	3	2	4	3	0	109
2014	H	SK	B	2	4	4	4	4	4	4	4	4	3.5	1.5	146.5
2009	T	GHT	D	2	4	2	2	2	3	2	2	3	2	0	86
2005	H	PHD	B	2	4	4	3.5	4	3	3.5	3	4	3	0	123
2015	H	PHD	B	2	4	4	3	3	3	3	2	4	2	0	111
2014	H	PHD	D	2	4	4	3	4	3	4	3	4	4	3	142
2013	H	PHD	D	2	3	3	4	4	4	4	4	4	4	0	132
2014	H	PHD	B	2	4	4	4	4	4	4	4	4	4	0	140
2005	H	PHD	D	2	4	4	3	4	3	3	2	4	4	0	118
2005	H	B	D	2	4	4	3	3	4	3	4	4	1	0	115
2005	H	B	B	2	4	4	4	4	4	3	4	4	2	0	127
2005	H	PHD	D	2	4	3	2	3	2	2	3	4	0	0	87
2008	H	PHD	D	2	3	3	2	2	2	2	1.5	3.5	3.5	0	85
2009	H	PHD	D	2	4	4	4	4	3	4	4	4	4	0	136
2009	H	PHD	D	2	4	3	4	3	2	4	3	2	2	0	109
2009	H	SK	D	2	4	3	4	4	4	4	4	3	4	0	132
2012	H	PH	B	2	4	4	4	3	4	4	3	4	3	1	136
2015	H	PHD	D	2	3.5	3.5	2.5	3	3	2	2	4	2.5	0	100.5
2009	D	WHD	B	2	4	4	3	4	4	3	4	4	2	0	126
2010	D	WHD	B	2	3	4	3	3	3	2	2	3	4	0	102
2006	F	GS	B	2	4	3	4	4	4	4	2	4	2	0	122
2006	H	PHD	B	2	4	3	2	3	2	2	2	4	2	0	91
2012	H	PHD	D	2	3	4	1	2	1	1	1	4	0	0	68
2010	H	PHD	D	2	4	4	2	2	1	4	2	4	2	2	120
2010	H	PHD	D	2	2	2	2	3	3	2	2	4	4	0	89
2008	T	GHT	B	2	3	3	3	4	3	4	3	4	3	0	117
2007	H	PHD	D	2	3.66667	3.33333	3.66667	4	3.66667	3.66667	3.66667	3.33333	3	0	123.667
2007	H	SK	B	2	4	3.5	3	3.5	4	3.5	3.5	4	2	0	123
2015	H	SK	D	2	3.5	3.5	2.25	3	2.75	2.5	2	4	3.25	0	102.25
2009	T	GHT	B	2	4	3.5	3.5	4	3.5	3	4	3.5	3.5	0	125.5
2008	T	GHT	D	2	4	3	4	3.5	3.5	3.5	4	3.5	2	0	124
2010	H	SK	B	2	4	4	4	4	4	4	3.5	4	3	0	136
2014	H	PHD	B	2	2.33333	2	2	2.66667	2.66667	2	2	3.66667	1.66667	0	82
2011	T	GHT	B	2	3.33333	4	3.33333	3.66667	3.66667	3.33333	2.66667	4	3.33333	0	121.667
2014	H	SK	B	2	3	3.5	4	4	4	4	4	3	2.5	0	127
2012	D	WHD	B	2	4	4	1	3	3	2	1	3	4	0	92
2013	H	PHD	B	2	4	4	2	2	1	2	4	3	4	0	98
2015	H	PHD	D	2	2	2	2	1	0	0	0	3	0	0	41
2005	D	WHD	D	2	4	4	4	4	4	4	4	4	2	0	132
2014	T	GHT	D	2	4	4	4	4	4	4	4	4	3	0	138
2012	H	SK	B	2	3	3	4	4	4	4	4	4	2	0	128
2013	T	GHT	D	2	4	4	3	3	3	3	3	4	3	0	117
2005	D	WHD	B	2	2.5	2.5	2.5	3.5	3.5	3.5	2.5	4	3	0	107
2005	D	WHD	D	2	3	1	2	3	3	2	2	4	4	0	95
2006	D	WHD	D	2	4	4	4	4	4	4	3	4	0	0	120
2014	F	GS	B	2	2	2	2	2	1	2	1	4	3	0	72
2011	H	SK	B	2	4	4	4	4	4	4	4	4	4	0	140
2005	H	SK	B	2	3	3	3	4	4	4	3	2	1	0	105
2013	H	PHD	D	2	4	4	4	4	4	4	3	4	4	0	136
2009	H	SK	B	2	0	0	0	0	0	0	0	4	0	0	16
2013	H	PHD	D	2	3.66667	4	3.66667	4	4	4	3.66667	3.33333	3.33333	0	131.667
2006	H	SK	D	2	3	3.5	2	2.5	1.5	2.5	2.5	3.5	2	0	87
2009	H	PHD	B	2	4	4	4	4	4	4	4	4	4	0	140
2008	H	PHD	D	2	4	4	4	4	4	4	4	3	3.5	0	135
2009	H	PHD	D	2	4	4	4	4	4	3	3	4	3	0	129
2012	H	PH	D	2	4	4	4	2	2	3	4	3	2	0	113
2008	D	WHD	B	2	4	4	4	4	4	4	2	3	2	0	124
2008	D	WHD	B	2	2	2	2	3	3	3	2	2	3	0	86
2010	H	PH	D	2	3	3	4	4	4	3	3	3	0	0	111
2014	H	PHD	D	2	3	3	1	4	1	0	0	4	0	0	61
2009	H	PH	D	2	4	1	1	1	1	2	1	4	3	0	72
2015	H	SK	D	2	4	4	3	4	4	3.5	3.5	4	2.5	0	127.5
2012	S	KBD	B	2	4	4	4	4	4	4	4	4	4	0	140
2006	S	REL	B	2	3	3	4	3	3	4	4	4	4	0	127
2014	T	GHT	D	2	4	4	3	3	2	3	3	4	4	0	115
2015	T	GHT	B	2	4	4	4	4	4	4	4	4	4	0	140
2010	H	PH	D	2	3.66667	3.66667	2.33333	3.33333	3	2.66667	2	3.66667	2.33333	0	103.667
2006	H	PHD	B	2	3	3	4	4	4	4	4	3	3	0	126
2014	H	SK	D	2	4	4	3.5	4	4	4	4	4	3	0	135.5
2014	H	PHD	B	2	2	2	1	2	1	2	1	4	2	0	65
2011	H	PH	D	2	4	3	2	1	1	2	2	4	3	0	85
2012	H	PHD	B	2	4	4	4	4	4	4	4	4	2	0	136
2012	D	WHD	D	2	4	4	3.5	3.5	3.5	3	3	3.5	4	0	123
2005	H	B	D	2	4	3	3	3	4	4	3	4	4	0	126
2011	H	PHD	D	2	4	4	3	4	3.6	3.2	3.4	4	3	0	125
2007	H	PHD	B	2	4	4	3	4	4	4	2	3	4	0	123
2011	H	PHD	D	2	3	3	2	3	3	2	3	4	3	0	99
2013	T	GHT	D	2	4	4	3	4	4	4	4	4	2	0	131
2007	H	PHD	D	2	4	4	3	4	3	3	3	3	3	0	116
2012	T	PRT	B	2	4	4	3	3	4	4	4	4	2	0	124
2014	T	GHT	D	2	4	3.5	4	4	4	4	4	4	4	0	138
2007	H	PHD	D	2	4	4	3	4	4	3	3	3	4	0	122
2012	H	PHD	B	2	4	4	3	3	3	4	3	4	3	0	122
2008	D	WHD	B	2	4	4	3	3	4	4	4	4	1	0	126
2010	T	GHT	D	2	2	2	4	3	3	4	2	2	4	0	101
2014	H	PH	D	2	4	3	4	3	3	4	4	4	3	0	127
2011	T	GHT	D	2	4	4	4	4	4	4	4	4	3	0	138
2015	H	PHD	B	2	4	4	3	4	4	3	4	4	3	0	128
2012	H	PHD	D	2	4	4	1	1	1	1	1	3	0	0	65
2009	H	PHD	B	2	4	4	4	3	4	4	4	4	3	0	133
2012	H	PHD	D	2	3.66667	3.66667	3.16667	4	3.66667	3.5	3.83333	3.83333	3.66667	2.66667	140.667
2014	H	PHD	D	2	4	4	2	4	4	3	3.5	4	3.5	0	122
2005	H	SK	B	2	4	3.5	3.5	3.5	3	3.5	2.5	4	2	0	114.5
2005	H	PHD	B	2	3.75	3.75	3.25	3.25	3.5	3.25	2.75	4	3.5	3	134.75
2009	H	B	D	2	3.5	3.5	3	3	3	3	3	4	2.5	0	112
2008	H	PHD	D	2	4	4	4	3	3	3	3.5	4	2.5	0	118
2009	F	GS	D	2	4	4	3.5	4	3.5	3.5	3.5	4	2.5	0	128
2008	H	PHD	B	2	3.75	4	3.75	3.75	3.5	4	3.5	4	2.5	0	130
2012	H	PHD	B	2	4	4	4	4	4	4	3.5	4	3.5	3.5	154.5
2011	H	PHD	D	2	4	4	4	4	4	4	3.5	3.5	1	0	130
2006	H	PH	B	2	3.5	3	2	3	3.5	2.5	2.5	4	4	0	107.5
2006	H	PHD	B	2	4	4	4	4	4	4	4	2.5	2	0	126
2010	H	PHD	D	2	4	4	2.5	4	4	4	2.5	4	3.5	0	125.5
2005	H	PHD	D	2	4	4	3.5	3.5	3	3	2.5	4	2.5	0	107
2007	H	SK	D	2	4	4	3.5	4	4	4	4	3.5	2.5	0	132.5
2012	H	PHD	B	2	3.5	2.5	2.5	4	2.5	3	2.5	4	3.5	0	104.5
2015	H	PHD	D	2	3.5	3.25	2.75	3.5	3	3	3	4	3.75	0	113.75
2006	H	SK	B	2	3.8	3.6	3.6	4	3.8	3.8	4	4	3.2	0	131.4
2013	H	PHD	D	2	3.6	4	3.6	3.6	4	3.6	3.8	3.6	3.2	0	129.2
2007	T	GHT	D	2	4	3	4	3	4	3	4	3	0	0	116
2011	T	GHT	D	2	4	4	4	4	4	4	4	4	4	0	140
2014	T	GHT	D	2	4	3	4	4	4	3	4	4	3	0	129
2009	D	WHD	D	2	4	4	4	4	4	4	4	4	4	0	140
2009	F	GS	D	2	3	3	4	4	4	4	4	4	4	0	132
2009	F	GS	D	2	4	4	2	2	2	2	2	4	4	0	98
2009	F	GS	D	2	3	2	2	4	3	4	2	4	3	0	104
2015	T	JRT	B	2	4	4	3	4	4	3	4	3	1	0	120
2010	T	PRT	D	2	3	3	4	4	4	4	4	4	4	0	132
2013	H	SK	B	2	4	4	4	4	4	4	4	4	3.5	0	139
2010	F	GS	B	2	3	3	3	2	2	2	2	4	3	0	93
2009	H	PH	D	2	0	0	0	0	0	0	0	4	3	0	24
2015	H	SK	D	2	4	4	4	4	4	4	4	3.5	2.5	0	135
2005	D	WHD	B	2	4	4	4	4	4	4	3	4	4	0	136
2011	T	FW	D	2	3.5	2.5	2.5	3	2.5	3	1.5	3	0	0	88.5
2013	H	PHD	B	2	4	4	2	2	3	2	2	4	1	0	96
2010	H	SK	D	2	4	3	4	3	4	4	3	4	3	0	127
2013	D	WHD	D	2	4	4	4	4	4	4	4	2	3	0	130
2015	H	PHD	D	2	4	4	4	3	4	4	4	4	4	3	152
2006	D	WHD	B	2	4	4	4	4	4	4	4	4	0	4	144
2013	D	WHD	B	2	4	4	4	4	3	4	3	4	3	0	130
2014	F	GS	D	2	4	4	4	4	4	4	3	4	3	0	134
2011	H	PHD	B	2	1	1	1	1	2	2	1	4	3	0	60
2010	H	PHD	B	2	2	3	2	3	3	2	2	4	2	0	89
2012	H	PHD	B	2	4	4	3	3	3	4	2	4	3	0	118
2006	H	B	B	2	4	4	3	3	3	4	3	3	2	0	112
2012	T	GHT	B	2	4	3	4	4	3	4	3	3	4	0	124
2005	D	WHD	D	2	1	2	2	2	2	2	2	4	0	0	66
2015	T	GHT	D	2	4	4	4	4	2	4	4	4	3	0	130
2013	D	WHD	B	2	4	4	3	4	4	3	3	4	3	0	115
2006	H	PHD	D	2	3	3	1	4	4	1	1	4	0	0	76
2015	T	GHT	B	2	4	4	4	4	4	4	4	4	4	0	140
2008	T	WT	D	2	4	4	3	3	3	3	4	4	3	0	121
2011	H	PHD	D	2	4	4	4	3	3	4	4	4	4	0	133
2007	T	GHT	B	2	4	4	4	4	4	4	4	4	4	0	140
2005	T	GHT	B	2	4	3	3	3	2	4	2	2	3	0	102
2006	H	PHD	B	2	2	1	1	2	1	3	1	4	3	0	72
2007	H	PHD	B	2	2	2	1	2	1	1	1	4	0	0	56
2010	H	SK	B	2	4	4	2	3	2	2	2	4	4	0	101
2015	F	GS	D	2	4	4	4	4	4	4	4	4	4	4	160
2007	T	F	D	2	2	2	0	1	0	0	0	4	0	0	35
2009	H	SK	B	2	4	4	4	4	4	4	4	4	4	0	140
2015	T	WT	B	2	3	3	1	4	3	1	2	4	2	0	86
2009	H	PHD	D	2	4	4	3	3	3	2	2	4	0	0	102
2009	T	WT	D	2	4	4	4	4	3	4	4	2	2	0	124
2014	H	PHD	B	2	4	3	4	4	4	4	4	4	3	3	149
2011	H	PHD	D	2	4	4	4	4	4	4	4	4	3	0	138
2010	T	GHT	B	2	2	4	4	4	3	4	4	4	3	0	126
2009	H	PHD	D	2	4	4	2	2	2	2	3	4	3	0	100
2005	H	AD	B	2	4	4	4	4	4	4	4	4	2	0	132
2015	D	WHD	B	2	2	2	1	2	2	1	1	4	1	0	50
2006	H	PHD	D	2	4	4	3.4	3.6	3.2	3.8	3	4	3.6	0	126
2011	T	WT	D	2	4	4	3.33333	4	4	3.33333	4	4	3.33333	0	132
2010	H	PHD	B	2	4	4	3.33333	3.66667	4	3.66667	2.66667	3.66667	0.666667	0	120.667
2014	H	PHD	D	2	4	4	4	4	4	4	4	4	3.5	2	149
2015	H	SK	D	2	4	4	3	4	3.5	4	4	2.5	3	0	125
2011	H	SK	D	2	4	4	4	3.5	4	4	4	4	3	2	146.5
2008	T	GHT	B	2	4	3.5	4	4	4	4	4	4	3.5	0	136
2014	D	WHD	D	2	3.5	3.5	4	4	4	4	4	4	2	0	132
2011	H	SK	D	2	4	3.8	3.2	4	4	3.4	3.6	4	2.6	0	127.8
2015	H	SK	B	2	3.75	3.5	3.25	3.5	3.5	3	2.75	4	2.25	0	116.25
2006	T	WT	B	3	4	4	4	4	4	4	4	4	3	0	136
2005	H	PHD	D	3	4	3	3	2	2	4	2	4	4	0	111
2012	H	AD	B	3	4	4	3	4	4	3	3	4	4	2	136
2006	H	SK	D	3	4	4	3	4	4	3	4	3	3	0	122
2005	T	WT	B	3	4	4	4	4	3	4	4	4	4	0	136
2010	T	GHT	B	3	3	4	3	2	2	3	2	4	4	0	108
2013	T	GHT	B	3	0	0	0	0	0	0	0	0	0	0	0
2006	T	GHT	D	3	4	4	4	4	4	3	3	4	3	0	127
2006	T	GHT	D	3	4	4	4	4	4	4	3	4	3	0	132
2009	H	B	B	3	3	3	3	3	3	2.5	3.5	4	3	0	108.5
2011	H	SK	B	3	4	4	4	4	4	4	4	4	4	0	140
2007	T	WT	D	3	3	3	2	2	2	2	2	4	3	0	88
2013	H	PHD	B	3	4	3	4	4	4	4	4	4	3	0	134
2015	T	WT	D	3	4	4	0	0	0	0	0	4	0	0	48
2012	T	GHT	B	3	4	4	4	4	4	4	4	4	4	0	140
2008	H	AD	B	3	3	2	2	4	2	2	2	3	4	0	88
2012	T	GHT	D	3	4	4	4	4	2	3	4	4	3	0	125
2012	T	GHT	B	3	3	2	3	4	3	3	2	4	4	0	106
2009	T	GHT	D	3	4	4	4	3	3	4	4	4	4	0	136
2013	H	PHD	D	3	4	3	4	4	4	4	3	4	4	0	132
2014	H	PHD	B	3	4	4	4	4	4	3	3	4	4	0	131
2007	H	PH	D	3	3	2	3	4	4	2	2	4	3	0	105
2014	H	PHD	B	3	4	3	3	4	4	3	3	4	3	0	121
2013	H	SK	D	3	4	3	4	4	4	4	4	3	1	0	126
2009	S	WSL	D	3	4	4	4	3	3	4	4	3	3	0	127
2009	D	WHD	B	3	2	2	2	3	3	2	2	3	3	0	83
2005	D	WHD	B	3	4	4	4	4	4	3	4	2	3	0	123
2015	H	PHD	D	3	4	3	4	4	4	4	4	4	3	0	134
2010	H	PHD	D	3	4	4	3	3	4	4	2	3	4	0	128
2006	H	PHD	D	3	4	4	4	3	3	3	4	4	3	0	124
2014	H	PHD	D	3	4	4	4	4	4	4	4	4	3	0	138
2010	H	PHD	D	3	3.5	3.5	3.5	4	3.5	3.25	3.25	3.75	3.25	0	122.25
2007	T	PRT	B	3	4	3	4	3	3	4	4	4	2	0	125
2013	D	WHD	D	3	4	3	3	4	4	4	4	4	1	0	125
2008	D	WHD	D	3	4	4	2	3	3	2	2	4	4	0	105
2013	H	PHD	D	3	4	4	3	4	4	4	4	3	3	0	129
2011	T	GHT	B	3	3.83333	3.83333	3.33333	3.83333	4	3.66667	3.16667	3.83333	2.66667	0	126.5
2005	H	PHD	D	3	4	4	4	3.83333	4	3.83333	4	4	3.33333	0	136
2010	H	PHD	B	3	4	4	4	4	4	4	4	3	3	0	134
2005	H	PHD	D	3	4	4	4	4	4	4	4	4	3.5	2	148
2013	D	WHD	D	3	3.5	4	4	4	4	4	4	4	3	0	136
2008	H	PHD	D	3	4	4	3.66667	3.66667	3.66667	3.33333	4	3.66667	4	0	131.333
2012	H	PHD	D	3	3	4	3.66667	3	2.66667	3.66667	2.66667	4	2.33333	0	115.667
2011	H	SK	D	3	4	4	4	4	4	4	4	3	4	0	136
2014	H	PHD	B	3	4	4	4	4	4	4	3	4	3.5	0	135
2014	H	PHD	D	3	3	4	3	3	3	3	3	2	4	4	111
2009	T	GHT	D	3	3.5	3	4	4	4	3.5	4	2.5	3	0	123.5
2007	H	PHD	D	3	4	4	4	4	4	4	4	3	4	0	136
2010	T	GHT	B	3	3	3	4	4	4	4	4	4	3	0	130
2009	H	PHD	D	3	3	3	4	4	3	3	3	4	3	1	122
2015	H	SK	D	3	3.5	3	3.5	3.5	3.5	3.5	3.5	4	3	0	121.5
2006	T	WT	D	3	3	3	2	4	4	2	4	4	3	0	110
2013	H	PHD	B	3	4	4	4	4	4	4	4	4	4	0	140
2011	H	SK	B	3	3	3	3	4	4	4	4	2	3	0	117
2010	T	GHT	D	3	3	3	4	4	3	4	4	4	4	0	128
2008	T	WT	D	3	4	4	4	4	4	4	4	3	2	0	132
2007	H	AD	B	3	3	3	2	4	4	2	2	4	1	0	98
2015	H	PHD	D	3	3.33333	3.33333	2.66667	3	2.66667	3	2.33333	4	0.666667	0	101.333
2013	H	SK	D	3	3.66667	3.66667	4	3.33333	2.66667	3.66667	3.33333	3.66667	3	0	122.333
2008	H	PH	D	3	3.5	3.5	2.5	2.5	2.5	2.5	2	3.5	1.5	0	93.5
2015	H	SK	D	3	4	4	2	4	4	2	1	4	4	4	128
2015	H	SK	B	3	4	4	4	4	4	3.5	3.5	4	4	3.5	153
2008	H	AD	D	3	4	4	4	4	4	4	4	4	4	0	140
2006	T	GHT	D	3	4	4	4	4	4	4	4	4	3	0	136
2010	H	SK	D	3	4	4	3	3	3	3	4	4	4	0	123
2013	S	KBD	D	3	4	4	3	3	3	3	3	1	4	0	107
2008	D	WHD	B	3	4	4	4	4	4	4	4	4	2	0	136
2005	H	PHD	D	3	4	4	3.33333	3.33333	3.66667	3.33333	3	4	3.33333	0	123.333
2009	H	AD	D	3	4	4	4	4	4	4	4	4	3	0	138
2013	H	AD	D	3	4	4	4	4	4	4	3	4	4	0	136
2010	T	GHT	D	3	4	3	4	4	4	4	4	4	0	0	128
2006	D	WHD	D	3	4	4	4	4	4	4	4	3	2	0	128
2010	T	GHT	B	3	3	3	4	4	4	4	4	4	3	0	130
2006	H	PH	B	3	2	3	2	3	3	3	2	3	0	0	80
2007	D	WHD	B	3	4	4	4	4	4	4	3	4	3	0	134
2009	T	GHT	B	3	4	4	3	3	3	2	4	4	3	0	116
2008	H	PHD	D	3	3	4	3	4	3	4	3	4	3	0	121
2010	T	GHT	D	3	4	4	4	4	4	4	4	4	0	0	132
2013	H	PHD	B	3	0	4	4	2	2	2	2	3	0	0	80
2009	H	PHD	B	3	4	4	4	3	4	4	4	3	4	0	133
2012	H	PHD	D	3	4	4	4	4	4	4	4	4	3	4	154
2013	H	PHD	D	3	3.66667	3.33333	3.16667	3.33333	3.16667	3.33333	3	4	3	0	117.167
2005	T	GHT	D	3	4	4	4	4	4	4	4	4	3.5	0	138
2012	H	PHD	D	3	2.5	2.5	3	3.5	3	4	3	4	3	0	111.5
2011	H	PHD	B	3	4	4	4	4	4	4	4	4	3.75	0	139.5
2005	H	SK	B	3	4	4	3.33333	3.66667	2.66667	3	3	3.66667	3.33333	0	117.333
2013	T	WT	D	3	4	4	3.5	3.5	3.75	3.25	3.5	4	3.25	0	127.75
2013	T	GHT	D	3	3.2	3.2	3.2	3.2	3.2	2.8	2.8	3	1.8	0	104.8
2012	D	WHD	D	3	4	4	3	4	3	4	3	3	3	0	121
2012	H	B	B	3	4	4	1	1	1	1	1	4	4	0	77
2014	H	SK	D	3	4	4	4	4	4	4	4	4	2	0	136
2006	H	PHD	D	3	4	4	4	4	4	4	4	4	0	0	124
2006	H	PHD	D	3	4	4	2	4	4	2	2	4	4	0	112
2015	D	WHMD	B	3	4	4	4	4	4	4	4	4	4	0	140
2010	D	WHD	D	3	4	4	4	4	4	4	4	4	3	0	138
2013	H	PHD	B	3	3	3	4	3	4	4	3	4	2	0	121
2015	D	WHD	D	3	4	3	2	3	2	3	3	4	4	0	106
2015	F	GS	D	3	4	3.5	3.5	3.5	3.5	3	3.5	4	3.5	0	124
2014	H	PHD	D	3	0	0	0	0	0	0	0	4	0	0	16
2012	H	SK	B	3	4	4	4	3	4	4	3	4	4	0	133
2015	F	GS	D	3	3	3	1	1	1	1	1	3	0	0	57
2015	F	GS	B	3	3	3	2	3	4	4	2	3	2	0	103
2013	H	PHD	B	3	0	0	0	0	0	0	0	4	0	0	16
2005	T	GHT	B	3	4	4	4	4	4	4	4	3	4	0	136
2013	T	GHT	D	3	3	3	4	4	4	4	4	2	2	0	120
2014	H	SK	D	3	4	4	4	4	4	4	4	4	4	0	140
2014	H	SK	D	3	4	4	4	4	4	4	4	4	4	0	140
2009	H	AD	B	3	4	4	4	4	4	4	4	3	2	0	132
2010	H	SK	D	3	4	4	4	4	4	4	4	4	1	0	134
2011	H	PHD	B	3	2	2	1	2	1	1	1	4	4	0	64
2015	S	KBD	D	3	4	3	4	4	4	4	4	4	3	0	134
2013	H	PH	B	3	3	4	4	4	4	4	4	4	2	0	132
2012	D	WHD	B	3	4	4	4	4	4	4	4	4	4	0	140
2015	H	PHD	B	3	4	4	4	3	3	4	2	3	2	0	117
2011	F	GS	B	3	4	4	4	4	4	4	4	4	4	0	140
2014	D	WHD	B	3	3.5	3.5	4	4	4	4	4	4	3.5	0	135
2010	H	PHD	B	3	4	4	4	4	4	4	4	4	4	0	140
2009	H	BMSH	D	3	4	4	3	4	4	3	2	3	4	2	128
2014	H	SK	B	3	3	2	3	3	3	3	2	4	2	0	95
2011	D	WHMD	D	3	4	4	3	3	4	4	3	3	1	0	118
2014	H	PHD	D	3	4	4	3	4	4	3	3	4	3	0	124
2014	H	PHD	B	3	4	4	4	3.75	3.75	4	3.75	4	3.25	1	140.75
2010	T	GHT	D	3	1	1	2	2	2	2	2	4	2	0	70
2012	H	PHD	B	3	4	4	4	4	4	4	4	4	4	0	140
2007	H	PHD	B	3	4	4	4	4	4	4	4	4	4	0	140
2012	D	WHD	B	3	3	3	0	0	0	0	0	3	4	0	44
2010	H	PH	D	3	4	4	3	4	4	4	4	2	3	0	125
2011	H	PHD	B	3	3	2.5	3	3	3.5	4	2	3	2	0	104
2008	H	PHD	B	3	4	4	4	4	4	4	3.5	3.5	3	0	134
2011	F	GS	B	3	3.75	3.75	3.5	4	4	3.5	3.25	4	3	0	128
2007	H	PHD	D	3	3.5	3.5	4	4	3	4	3	4	3.5	2	137
2015	H	PHD	B	3	3.5	3.5	2.5	3	2.5	3	2	3.5	3.5	0	106.5
2013	F	GS	D	3	3.5	4	3	3.5	4	3	2.5	4	3.5	0	119.5
2011	H	PHD	D	3	4	4	4	4	4	4	4	4	1	0	134
2013	H	PH	B	3	3.5	4	3.5	3.5	3.5	3.5	3.5	3	3	0	121.5
2008	H	PHD	B	3	3.77778	3.77778	3.11111	3.66667	3.66667	3.44444	3.22222	4	3.33333	0	124.222
2010	H	PHD	D	3	3.66667	3.66667	3.66667	3.66667	4	3.66667	3.66667	4	2.33333	0	128.333
2013	H	PHD	D	3	4	4	4	4	4	3.75	3.5	4	3.5	3.25	152
2008	T	GHT	B	3	4	4	3.8	4	4	3.8	3.6	4	4	0.8	136.4
2012	H	PHD	D	3	0	0	0	0	0	0	0	4	0	0	16
2015	H	PHD	B	3	3	3	0	0	0	0	0	4	0	0	40
2011	H	SK	D	3	4	4	4	4	4	4	4	4	3	0	138
2007	T	GHT	B	3	2	2	4	4	1	3	2	4	2	0	99
2009	S	REL	D	3	4	4	2	3	3	2	1	4	2	0	97
2006	T	GHT	D	3	4	3	4	4	3	3	4	4	3	0	125
2005	D	WHD	D	3	4	3	2	2	2	2	2	4	0	0	80
2010	T	WT	B	3	2	1	1	1	1	1	0	4	0	0	45
2012	H	AD	B	3	4	4	4	4	4	4	4	4	3	3.5	155.5
2012	H	AD	D	3	4	4	4	4	4	4	4	4	3	0	138
2011	H	PHD	D	3	3	4	2	2	2	3	2	3	4	0	95
2012	D	WHD	B	3	4	4	3	3	4	4	3	3	3	0	122
2009	D	WHD	D	3	3	3	3	4	2	3	4	3	4	0	110
2013	H	PHD	D	3	4	3	3	4	4	3	2	4	3	0	104
2010	H	ABTH	B	3	4	4	3	4	4	3	4	3	0	0	118
2014	H	PHD	D	3	3	3	2	2	2	2	2	3	0	0	78
2013	D	WHD	B	3	4	3	4	4	4	4	4	3	3	0	130
2010	H	PHD	B	3	3.66667	4	3.66667	3.66667	3.66667	3.66667	3.66667	3.83333	3.33333	0	129.667
2012	H	PHD	D	3	4	4	4	4	4	3	4	4	1	0	129
2011	H	PHD	D	3	4	4	3	3	2	3	2	3	4	0	107
2011	H	PH	D	3	3	3	3	4	4	3	4	4	4	0	122
2011	H	PHD	B	3	4	4	3	4	4	3	3.5	4	0.5	0	121
2014	H	PHD	B	3	4	4	2	3	3	3	2	4	3	0	108
2005	H	PHD	D	3	4	3	4	4	4	4	4	4	2	0	130
2012	H	PHD	B	3	3	2	2	2	2	2	2	3	1	0	76
2012	H	PHD	B	3	3	2	2	2	2	2	2	3	3	0	80
2010	T	GHT	B	3	4	4	1	1	1	3	0	4	0	0	75
2010	T	GHT	D	3	4	3	4	4	4	3	3	4	2	0	123
2010	D	WHD	D	3	4	4	3	4	3	4	4	4	2	0	127
2010	H	PHD	D	3	4	4	3	3	4	3	2	4	2	0	115
2010	T	GHT	D	3	4	3	4	4	4	4	4	4	2	0	132
2008	T	JRT	D	3	1	1	1	1	0	0	1	2	0	0	28
2007	H	PHD	D	3	3	3.25	2.5	3.25	3	2.75	2	3.25	2.75	0	99.5
2011	H	SK	D	3	3.5	3.5	2.25	3.5	3	2	2.5	4	2.25	0	102.25
2010	T	GHT	B	3	3.66667	4	2.33333	3	3	2.66667	2.33333	3.66667	1.66667	0	104
2010	D	WHD	D	3	3.5	3.5	3.5	4	3	4	3.5	4	4	0	127.5
2005	T	GHT	D	3	3.5	4	4	4	4	3.5	4	4	3	0	131.5
2012	H	PHD	B	3	3.66667	3.33333	2.66667	3.33333	3	3	2.66667	4	3.33333	2	121.667
2009	T	WT	D	3	3.75	3.75	3.5	4	4	3.5	3.75	3.75	2.5	0	128
2008	H	PHD	D	3	3.5	3.33333	3	3.66667	3.5	2.83333	2.5	3.83333	3.33333	0	113.5
2014	H	AD	D	3	2	2	2	3	2	2	3	4	3	0	87
2014	H	AD	D	3	4	4	4	3	3	4	3	3	2	0	121
2013	T	GHT	D	3	3	4	4	4	4	4	4	3	3	0	130
2013	D	LHD	D	3	4	4	4	4	4	3.5	4	4	4	0.5	140
2005	T	WT	D	3	4	4	4	4	2	2	4	4	2	0	114
2005	S	REL	B	3	3	4	4	4	4	4	3	4	3	0	128
2013	T	GHT	D	3	4	4	3	2	4	3	2	3	4	0	118
2012	F	GS	D	3	4	4	3	3	4	3	2	4	1	0	113
2012	P	GSHPD	D	3	4	4	3	4	4	4	3	4	4	0	131
2013	H	SK	B	3	0	0	0	0	0	0	0	3	0	0	12
2011	F	GS	B	3	0	0	0	0	0	0	0	4	0	0	16
2006	D	WHD	B	3	4	4	3	2	4	3	2	4	3	0	112
2009	H	PHD	B	3	4	4	4	4	4	4	4	4	4	0	140
2013	H	PHD	D	3	4	4	4	4	4	4	4	4	4	0	140
2014	T	F	B	3	3	3	3	3	3	3	2	4	4	0	107
2008	F	GS	B	3	3	2	2	2	2	2	2	4	4	0	86
2007	S	REL	D	3	4	4	4	3	3	4	2	4	2	0	121
2010	H	AD	B	3	3	2.66667	2.66667	3	2.33333	2.33333	2.33333	3.66667	2.66667	0	95.3333
2012	H	SL	D	3	3	2.2	2.8	2.8	2.6	2.8	2.6	3	3	0	96
2009	T	GHT	D	3	4	4	3	3	2	3	4	4	3	0	117
2014	T	F	D	3	4	4	3	4	3	4	3	3	3	0	121
2005	D	WHD	D	3	4	4	3	3	3	4	3	4	4	0	124
2007	H	PHD	D	3	3	3	4	4	3	4	4	3	2	0	120
2010	H	B	B	3	4	3.5	2	3	3	3	3	4	3	0	110
2007	D	WHD	D	3	4	4	4	4	4	4	4	3	2	0	132
2007	D	WHD	B	3	3	4	3	3.5	3	3	2.5	4	2.5	0	109.5
2015	H	PH	D	3	4	4	4	3	3	4	4	4	2	0	129
2013	H	LH	B	3	4	4	4	4	3	4	4	4	3.5	0	135
2008	S	WSL	B	3	4	4	3	3	4	4	3	4	3	0	126
2006	H	PHD	B	3	2	2	2	2	2	2	1	4	0	0	66
2011	H	PHD	D	3	4	4	3.33333	3.33333	3.66667	4	3.66667	3.66667	2.66667	2.33333	139.667
2010	H	SL	D	3	3.66667	3.33333	2	2	2.33333	2	2.33333	4	3.66667	0	94.6667
2010	H	PHD	D	3	3.5	3.5	4	4	4	4	4	4	3	0	134
2010	H	SK	D	3	3.5	4	4	4	4	4	4	3	3	0	132
2010	T	GHT	D	3	4	3.5	3	3	3.5	3	4	4	3.5	0	122
2009	H	PHD	D	3	4	4	3.33333	3.66667	3.66667	3.33333	2.33333	3.33333	2.66667	0	118.333
2006	H	B	D	3	2.83333	3.83333	2.83333	3.66667	3.16667	3.16667	2.83333	3.33333	3	0	109.333
2005	S	REL	D	3	4	4	2	4	3	2	3	4	2	0	104
2014	D	WHD	D	3	4	4	4	4	4	4	4	4	2	0	136
2007	H	PH	B	3	2.33333	2.66667	2.33333	2.33333	2.33333	3.33333	2.66667	4	3	0	97.3333
2006	H	SK	D	3	4	4	4	4	3	4	4	4	3	0	132
2008	H	AD	D	3	4	4	4	4	4	4	4	4	3	0	138
2010	D	WHD	D	3	4	4	4	4	4	4	4	4	3	0	134
2006	D	WHD	D	3	2	2	3	3	4	4	4	4	0	0	102
2010	F	GS	D	3	4	4	4	4	4	4	4	4	3	0	138
2011	F	GS	B	3	1	1	0	1	0	0	0	3	0	0	23
2015	H	BMSH	B	3	4	4	4	4	4	4	4	4	3	0	138
2008	H	AD	B	3	4	4	4	4	4	4	4	4	4	0	140
2011	H	PH	D	3	4	4	3	3	3	3	3	3	4	3	130
2005	T	GHT	B	3	3.33333	3.33333	2.66667	3.33333	3.66667	3.33333	2.66667	4	3	0	113.333
2013	T	GHT	D	3	4	3	4	4	4	4	4	4	4	0	136
2011	S	WSL	D	3	4	4	3	3	3	4	4	3	2	0	120
2015	T	F	D	3	0	0	0	0	0	0	0	4	0	0	16
2007	T	BT	D	3	4	4	4	4	4	4	4	4	3	0	138
2014	H	PHD	B	3	3	3	3	3	3	4	3	4	3	4	134
2014	D	WHD	B	3	3	3	4	3	3	4	3	4	4	0	121
2009	T	WT	D	3	3	4	3	3	3	4	4	4	3	0	122
2011	H	SK	B	3	4	4	4	4	4	4	4	4	4	0	140
2011	H	PH	B	3	2	2	2	3	3	3	4	4	3	0	100
2010	H	PHD	D	3	4	4	1	3	1	2	2	4	2	0	88
2013	H	PHD	B	3	3	4	4	4	4	4	4	4	4	0	136
2011	H	PHD	B	3	4	4	4	4	4	4	4	4	4	0	140
2012	H	PHD	D	3	4	3.5	3	3	3.5	4	3.5	4	2.5	0	123
2009	T	GHT	D	3	4	3	4	4	4	4	4	3	2	0	128
2011	T	AT	D	3	4	4	3	3	4	4	4	4	3	0	130
2009	H	PHD	D	3	4	4	4	4	4	4	4	4	2	0	136
2012	H	PH	B	3	4	4	2	3	3	2	2	4	2	0	101
2015	D	WHD	D	3	4	4	4	4	4	4	4	2	2	0	128
2006	D	WHD	B	3	3.33333	4	3.66667	3.33333	4	4	3	4	3	1.33333	132.333
2013	H	PHD	D	3	4	3.6	3.4	3.4	3.4	3.8	3.2	3.6	4	2.8	139.4
2008	H	AD	B	3	4	4	3	4	4	3	3	4	3	0	124
2014	H	PHD	D	3	3.875	4	3.125	3.75	3.625	3.375	3.125	4	2.75	0	123.75
2015	H	PHD	D	3	3.66667	3.33333	2.66667	3	2.66667	3.33333	2	4	2.33333	0	106.333
2012	D	WHD	D	3	4	4	3	4	4	3	3	4	3	0	124
2009	H	SK	D	3	4	4	4	4	4	4	4	4	4	0	140
2007	D	WHD	D	3	4	4	4	4	4	4	4	4	3	0	138
2014	T	AT	D	3	3	3	3	2	2	3	3	4	3	0	102
2008	T	GHT	D	3	3	4	2	0	0	4	2	4	3	0	88
2014	D	WHD	D	3	2	3	3	4	4	3	3	4	3	0	112
2008	D	WHD	B	3	4	4	4	4	4	4	3	4	3	0	132
2005	T	GHT	D	3	4	4	4	4	4	4	4	4	4	0	140
2007	H	PHD	B	3	4	4	4	4	4	4	4	4	4	0	140
2010	H	PHD	D	3	4	4	4	4	4	4	4	4	3	0	138
2007	T	GHT	D	3	4	4	3	4	4	4	4	4	3	0	133
2006	F	GS	D	3	4	3.5	3.5	4	3.5	4	2.5	4	3.5	2	136.5
2015	S	WSL	D	3	4	3	2.5	2.5	2.5	2.5	2.5	3.5	1	0	96.5
2015	F	GS	D	3	1	2	1	3	1	1	1	4	2	0	59
2009	T	JRT	B	3	3	3	2	3	2	2	2	4	2	0	91
2015	H	PHD	B	3	3	2	2	3	3	3	2	3	1	0	88
2015	H	PH	D	3	3	2	3	2	3	3	2	4	4	0	100
2012	H	PHD	D	3	2.66667	2.66667	2.66667	2.66667	2.66667	2.33333	2.33333	2.66667	2.66667	2.66667	103.667
2008	H	SK	D	3	4	4	3.33333	4	3.66667	4	4	3	3.33333	0	130
2015	H	PHD	B	3	4	3.75	3	3.25	3	3.25	2.75	4	2.5	1	121
2015	H	SK	B	3	4	4	4	4	4	4	3	2	2	0	124
2005	P	HV	B	3	3	4	2	1	1	1	1	4	4	4	98
2010	T	GHT	B	3	4	3	4	4	4	4	4	4	2	0	132
2010	T	GHT	D	3	4	3	3	4	4	4	4	4	4	0	131
2009	H	PHD	B	3	4	4	2	3	3	2	2	4	4	0	105
2011	H	PHD	D	3	4	4	4	4	4	4	4	4	3	0	138
2010	H	PH	D	3	3	2	2	4	2	2	2	3	4	0	88
2010	T	WT	B	3	3	2	2	2	2	3	2	3	3	0	85
2012	H	PBG	B	3	4	4	4	3	4	4	2	4	2	0	125
2015	H	PHD	D	3	3	2	3	3	3	3	2	4	2	0	99
2006	H	PHD	B	3	4	4	4	4	4	4	4	4	2	0	132
2007	T	GHT	D	3	4	4	4	4	4	4	3	4	4	0	136
2010	S	KBD	D	3	4	4	2	2	2	3	3	4	3	0	97
2011	T	GHT	D	3	4	4	4	4	4	4	4	3	3	0	134
2008	F	GS	D	3	3	2.5	3	2.5	2	2.5	2.5	3.5	2	0	93
2010	D	WHD	D	3	4	4	4	4	4	4	4	4	2	0	125
2014	H	PHD	D	3	2	1	1	3	3	1	0	4	0	0	59
2015	H	PHD	B	3	4	4	4	4	4	4	4	4	3	0	138
2008	H	SK	D	3	2	2	3	4	4	3	4	4	3	0	112
2011	H	PH	D	3	4	4	4	4	4	4	4	4	4	0	140
2006	T	WT	D	3	4	4	1	1	1	1	1	4	4	0	77
2011	H	PHD	B	3	2	1.5	1	0.5	0.5	0.5	0.5	4	2	0	47
2015	H	SK	D	3	4	4	4	4	4	4	4	4	3	0	138
2012	T	GHT	D	3	3.66667	3.33333	4	4	4	4	3.66667	4	3	0	132.667
2009	T	GHT	D	3	4	4	2	2	2	3	1	4	0	0	91
2006	T	WT	B	3	3	2.5	3	3	3	2.5	2.5	4	3.5	0	105.5
2007	S	REL	D	3	4	4	3	4	4	4	2	4	2	0	123
2014	T	WT	B	3	4	4	1	4	1	1	2	4	1	0	84
2012	T	GHT	D	3	4	4	4	1	1	2	4	4	4	0	109
2012	H	PHD	B	3	4	4	4	4	4	4	3	4	4	0	136
2012	H	SK	B	3	4	4	3.5	4	3.5	4	4	4	3.5	0	134.5
2007	T	GHT	B	3	3.5	3.5	4	4	4	3.5	4	3	1	0	123.5
2012	D	WHD	D	3	4	3	2	4	3	2	2	4	4	0	104
2014	H	PHD	D	3	4	4	3	3	3	4	4	4	2	0	124
2015	T	WT	D	3	4	4	3	3	3	3	4	4	1	0	117
2007	T	GHT	B	3	4	4	3	4	4	3	3	4	4	0	126
2008	H	SK	D	3	4	4	3	4	3	4	4	3	2	0	123
2011	H	SK	B	3	4	4	4	4	4	4	4	2	3	0	130
2011	T	GHT	B	3	4	4	4	3	3	4	3	3	1	0	119
2011	D	WHD	D	3	4	4	4	4	4	4	4	4	3	0	138
2008	T	GHT	D	3	4	4	3.75	3.5	3.25	3.75	3.25	3.5	2.75	0	125.5
2015	H	SK	B	3	4	4	3.5	4	4	3.5	4	3.5	3	0	131
2010	H	PHD	D	3	4	4	3	3.5	3.25	2.75	3	4	3.75	2.25	131
2005	H	PH	D	3	3	2	1.5	1.5	1.5	2.5	1.5	3.5	1.5	0	74.5
2005	H	PHD	B	3	4	4	4	4	4	4	4	4	3	0	136
2014	H	PHD	D	3	4	4	4	4	4	3.5	4	2.5	4	4	151.5
2007	H	AD	D	3	4	4	4	4	4	4	4	4	3	0	138
2008	H	PHD	D	3	4	4	4	3	3	4	3	4	4	3	144
2015	T	GHT	D	3	4	4	4	4	4	4	4	4	2	0	136
2014	H	PHD	B	3	4	4	4	4	3	4	4	4	4	0	136
2015	H	SK	D	3	4	4	2	4	3	4	2	4	3	0	116
2011	T	GHT	D	3	4	4	3	4	4	4	4	4	4	0	135
2005	S	WSL	D	3	2	3	2	4	3	2	3	4	2	0	94
2009	H	PHD	D	3	4	4	4	3	4	4	3	4	3	0	129
2012	H	PH	B	3	4	4	4	4	4	4	3	4	2	0	132
2013	H	PHD	D	3	0	0	0	0	0	0	0	4	0	0	16
2009	H	SK	B	3	4	4	2	3	3	3	4	4	4	0	118
2014	S	WSL	B	3	4	4	4	4	4	4	4	4	3	0	138
2006	S	REL	B	3	3.5	3	3	3	3	3	3	4	2.5	0	109
2015	F	GS	D	3	3	3	3	2	2	4	3	4	4	0	109
2014	T	WT	B	3	4	4	4	4	3	4	4	4	3	0	134
2015	H	SK	B	3	4	4	3.5	4	4	3.5	4	4	3	0	133
2015	T	GHT	D	3	0	0	0	0	0	0	0	0	0	0	0
2015	S	WSL	B	3	2	3	2	3	3	4	3	3	3	0	101
2012	H	PHD	D	3	2	2	4	4	4	4	4	4	3	0	122
2009	H	PHD	B	3	4	4	4	4	4	4	4	4	4	4	180
2015	H	SK	B	3	4	4	4	4	4	4	4	4	3	0	138
2008	H	PHD	D	3	4	4	4	4	4	4	4	4	4	0	140
2010	H	BMSH	D	3	4	4	4	4	4	4	4	3	4	0	136
2013	H	PHD	D	3	4	4	4	4	4	4	4	4	4	0	140
2015	H	PHD	B	3	4	4	3	4	3	4	3	4	3	0	125
2015	H	PHD	B	3	1.5	1	1.5	1.5	1.5	2	1	4	1	0	60
2005	S	REL	D	3	4	4	4	4	4	3	4	4	2	0	127
2014	H	SK	D	3	4	4	4	4	4	4	4	4	3	1.5	150.5
2010	H	PHD	D	3	2	3	1.5	3	1.5	2	1.5	4	3	0	80.5
2010	H	PHD	D	3	4	4	4	3.5	3.5	4	4	4	3.5	0	135.5
2007	H	PHD	B	3	4	4	3.75	4	4	4	4	3	2.75	0	132.25
2012	T	WT	D	3	3.33333	3.33333	2	3	2.66667	2.33333	2.33333	4	3.33333	0	100
2005	D	WHD	B	3	3	3	3	4	3	4	3	4	3	0	117
2009	T	GHT	B	3	4	4	3	4	4	4	3	4	4	0	131
2012	H	AD	B	3	4	3	4	4	4	4	4	4	3	0	134
2015	H	AD	D	3	4	4	4	4	4	4	4	4	4	0	140
2015	H	PHD	B	3	4	4	4	4	4	4	4	4	3	0	138
2015	H	AD	D	3	4	4	4	4	4	4	4	4	4	0	140
2014	H	PHD	D	3	4	4	3.5	4	3	4	3.5	4	3.5	1	125.5
2010	H	AD	D	3	3.33333	3.66667	3.66667	4	4	3.66667	3	3.66667	1.66667	0	122.667
2014	H	PHD	B	3	2	2	1	1	1	1	1	4	4	0	61
2013	H	SK	D	3	4	4	4	4	4	4	4	3	2	0	132
2009	H	PHD	B	3	4	4	3	3	3	4	2	4	3	0	118
2014	F	GS	D	3	3.5	4	3.5	4	4	3.5	3.5	4	2.5	0	128
2005	S	WSL	D	3	3	3	3	3.5	2.5	3	3	4	3.5	0	110.5
2009	D	WHD	D	3	4	4	3	3	2	3	2	3	3	0	105
2010	H	PHD	B	3	4	4	4	4	4	4	4	4	4	0	140
2010	H	PHD	D	3	4	4	3	4	4	4	4	4	4	0	135
2014	H	SK	D	3	4	4	4	4	4	4	4	4	4	0	140
2012	T	GHT	B	3	4	4	4	4	4	4	4	4	4	0	140
2012	H	PHD	D	3	4	4	3	3	3	2	3	4	3	0	112
2007	T	PRT	D	3	4	4	3	3	3	3	3	4	2	0	115
2010	T	GHT	D	3	4	4	0	4	4	2	2	2	0	0	86
2014	H	PHD	D	3	4	3.5	3.5	3.5	4	4	4	3.5	3.5	0	131
2014	H	PH	B	3	2	3	2	2	3	3	2	4	0	0	87
2011	H	AD	D	3	4	4	4	4	4	4	4	4	2	0	140
2015	H	SK	B	3	3	4	0	0	0	0	0	4	0	0	44
2008	T	GHT	B	3	4	4	4	4	4	4	4	4	3	0	138
2011	T	GHT	D	3	4	4	4	4	4	3.66667	3.66667	3.66667	3.33333	1	139.333
2015	H	PHD	B	3	4	4	4	4	4	4	3	4	4	3	151
2008	H	PHD	B	3	4	4	2	2	2	2	2	4	2	0	94
2013	H	PHD	D	3	4	4	4	4	4	4	3	4	3	0	134
2012	H	SK	B	3	3.6	3.8	3.4	3.6	3.6	3.6	3.4	3.6	3.6	0	125
2014	H	PHD	D	3	4	4	4	4	4	4	3.33333	4	3.66667	1.33333	142.667
2007	H	SK	B	3	3.66667	4	4	4	4	4	4	4	3.66667	2.66667	151.333
2007	T	GHT	D	3	4	3	4	4	4	4	4	2.66667	1.66667	0	126
2005	T	WT	D	3	4	3.5	4	4	4	4	3.5	4	3.5	0	135
2010	D	WHD	D	3	4	4	4	3	4	3.5	2.5	4	3	0	126.5
2013	D	WHD	D	3	2.4	2.4	2.2	2.6	2.6	2.4	2.2	3.8	2.2	0	88.8
2012	T	GHT	B	3	4	4	3.33333	4	4	3.66667	3.66667	4	3.33333	2.33333	144
2013	H	PHD	D	3	4	4	4	4	4	4	4	4	3.25	1.75	144.75
2005	H	BMSH	D	3	4	4	4	4	4	4	4	3	2	0	128
2009	H	AD	D	3	4	3	2	2	2	2	2	4	3	0	92
2015	T	GHT	D	3	4	4	4	4	4	4	4	4	4	0	140
2010	F	GS	D	3	1	1	0	2	0	0	0	4	0	0	30
2012	H	BMSH	D	3	4	4	4	4	4	4	4	4	4	4	160
2008	H	SK	D	3	4	4	4	3	3	4	3	4	3	0	125
2012	H	AD	D	3	4	4	4	4	4	4	4	4	4	0	140
2007	H	SK	D	3	4	3.85714	3.57143	3.85714	3.71429	3.57143	3.71429	3.71429	3.28571	0	129.857
2007	D	WHD	B	3	3	1	0	1	0	0	0	4	1	0	37
2015	H	PHD	B	3	4	4	3	3	2	4	4	4	0	0	116
2006	H	SK	D	3	4	4	3	3	3	3	2	4	2	0	107
2007	H	PHD	D	3	4	4	4	4	4	4	3	4	4	0	136
2009	H	AD	D	3	4	4	4	4	4	4	4	4	3	0	138
2011	H	SK	D	3	4	4	4	2	1	4	3	4	1	0	112
2013	S	WSL	B	3	3	3	3	0	0	3	2	3	3	0	80
2015	S	REL	B	3	2	2	2	2	2	2	2	2	2	0	80
2015	H	PHD	D	3	4	4	4	3	3	4	4	4	4	0	133
2008	H	AD	D	3	3	4	4	4	4	3	3	4	3	0	125
2009	H	PHD	B	3	4	4	4	4	4	4	4	4	4	0	140
2014	D	WHD	D	3	3	3	2	3	2	3	2	2	3	0	92
2009	H	PHD	D	3	4	4	4	4	4	4	4	4	3	0	138
2015	H	PHD	D	3	4	4	4	4	4	4	4	4	4	3	155
2006	S	REL	B	3	4	4	4	4	4	4	4	4	4	4	160
2013	T	GHT	B	3	0	0	0	0	0	0	0	3	1	0	14
2005	H	PHD	D	3	4	4	3.5	4	4	3.5	3.5	4	3.5	0	131
2015	H	PHD	D	3	3	3	3	3	3	3	3	4	3	0	109
2015	H	PHD	B	3	2	2	3	4	3	3	3	4	1	0	100
2006	H	PHD	D	3	4	4	3	4	4	3.5	4	3.5	3.5	0	128.5
2009	S	KBD	B	3	4	4	4	4	4	4	4	4	1	0	134
2005	T	GHT	D	3	4	4	4	4	3	4	4	4	4	0	136
2012	H	PHD	D	3	4	4	4	4	4	4	4	2	2	0	128
2010	T	GHT	B	3	4	4	3	3	4	3	3	3	2	0	115
2012	H	PHD	D	3	3	3	2	4	3	4	2	4	3	0	108
2013	D	WHD	B	3	2	2	2	2	2	2	1.5	3.5	1	0	72
2006	T	GHT	B	3	3	4	3	4	4	4	3	4	4	0	127
2012	H	PH	B	3	2	2	1	2	1	3	1	4	4	0	74
2005	D	WHD	D	3	3	3.5	3.5	3	3	4	3.5	4	4	0	123.5
2011	H	SK	B	3	4	4	2	3	1	2	2	4	1	0	91
2011	H	PHD	D	3	4	4	3	3	3	4	3	4	4	4	144
2015	H	PHD	D	3	4	4	4	4	4	4	4	3	4	0	136
2010	H	PHD	D	3	4	4	4	4	4	4	4	4	4	0	140
2011	H	PHD	D	3	4	4	4	4	4	4	4	4	2	0	136
2007	H	PHD	D	3	3.8	3.8	3.8	4	3.8	3.8	3.6	3.8	3.4	3.6	150
2005	D	WHD	D	3	4	4	4	4	3.5	4	3.5	4	3.5	0	134
2010	H	PHD	D	3	3.5	3.5	2.25	2.75	2.75	2.25	2.5	3.75	2.25	0	101.75
2011	H	PHD	B	3	4	4	4	4	4	4	4	3	4	0	136
2014	F	GS	B	3	4	4	3.5	3.5	3.5	3.5	3	4	4	0	127.5
2008	H	PHD	D	3	3.83333	3.66667	3	3.66667	3.66667	3.16667	3.16667	4	3.5	0	122.167
2012	H	SK	D	3	4	4	3.5	3.5	4	3.5	3.5	4	3.5	3	145.5
2005	D	WHD	D	3	3.66667	3.66667	4	4	3.33333	4	3.33333	3.66667	3.33333	1	133.667
2006	H	PHD	B	3	3.6	3.8	3	3.6	3.4	3.6	3	4	3.6	2.8	135.8
2014	H	SK	D	4	4	4	4	4	4	4	4	4	3	0	138
2008	H	SK	D	4	3	3	1	3	3	1	1	4	3	0	81
2010	H	PHD	B	4	3	2	2	4	2	2	2	4	3	0	90
2015	S	KBD	D	4	3	3	4	4	3	4	4	3	1	0	118
2011	F	GS	D	4	2	2	2	3	2	2	2	4	4	0	85
2007	T	GHT	D	4	4	3	4	4	4	4	4	2	4	0	128
2014	H	SK	B	4	4	4	4	4	4	4	3	4	4	0	136
2014	D	WHD	D	4	3	4	4	4	4	4	4	4	4	0	138
2009	H	PHD	B	4	4	4	4	4	4	4	4	4	3	0	138
2012	F	GS	B	4	4	4	4	4	4	4	4	4	4	0	140
2009	T	GHT	B	4	4	4	2	2	2	2	0	4	0	0	82
2014	H	PHD	D	4	1	1	0	2	0	1	0	4	0	0	35
2005	T	GHT	D	4	4	4	4	4	4	4	4	4	3	0	136
2007	H	PHD	B	4	4	4	4	4	4	4	3	2	0	0	120
2011	H	PHD	B	4	4	4	3	4	4	3	3	4	4	0	126
2013	H	PHD	D	4	3	1	2	3	3	3	2	3	3	0	88
2005	H	PHD	D	4	3	3	2	4	4	3	3	4	3	0	111
2005	T	GHT	B	4	4	4	4	4	4	4	4	4	2	0	132
2012	H	PHD	D	4	4	4	4	4	3	3	4	4	4	0	131
2011	T	F	D	4	3	3	2.5	3	3	2	1.5	4	3	0	95.5
2010	T	WT	D	4	4	4	4	4	4	4	4	4	3.5	0	139
2012	H	PHD	B	4	4	4	4	3	4	4	4	4	3	0	135
2011	H	PHD	D	4	3.66667	4	3.66667	4	4	3.33333	3	4	3.33333	0	128.333
2015	H	PHD	D	4	3.6	3.6	3.8	4	3.8	4	3.8	4	3.4	0	133
2010	H	AD	D	4	2.5	3.5	3.5	3.5	3	3.5	3	4	3.5	0	116.5
2007	H	PHD	D	4	4	4	4	4	4	4	3.5	4	3	0	136
2005	H	SK	B	4	4	4	2.5	3.5	3.5	3	3	4	3	0	116
2014	H	SK	D	4	4	4	4	4	3.66667	3.66667	4	4	3.66667	0	136.333
2011	H	PHD	D	4	4	4	3.5	4	4	3.5	3.25	4	3.25	0	130.5
2006	H	PHD	D	4	4	4	4	4	4	4	3	4	3	0	132
2012	H	SK	D	4	0	0	0	0	0	0	0	4	0	0	16
2005	T	GHT	D	4	4	4	4	4	4	4	4	4	0	0	124
2010	D	WHD	D	4	4	3	2	3	2	3	2	3	4	0	98
2006	H	SK	D	4	4	4	4	4	4	4	4	3	3	0	132
2009	H	PHD	B	4	3.5	3.25	2.75	3.5	3.25	3	3	4	3.25	0	113.75
2012	H	SK	D	4	4	3.66667	3.66667	4	4	4	3.66667	4	3	0	133.667
2007	T	GHT	B	4	3	2	3	4	3	3	4	4	3	0	112
2013	P	GSHPD	B	4	2	3	2	2	2	3	2	4	3	0	88
2013	H	PHD	B	4	4	4	3	3	3	3	2	4	3	0	113
2014	H	PHD	D	4	4	4	2	3	3	2	1	4	4	0	101
2010	H	AD	B	4	4	4	3	4	3	3	4	4	4	0	126
2010	H	AD	D	4	4	3.5	1.5	1.5	1.5	1.5	1.5	4	3.5	0	84.5
2011	H	PHD	D	4	4	4	4	4	4	4	2	3	3	0	126
2005	H	PHD	B	4	4	4	3	4	3	3	2	4	4	0	118
2009	H	AD	D	4	4	4	4	4	4	4	2	3	0	0	120
2012	D	WHD	B	4	4	4	4	4	4	4	4	4	4	0	140
2006	T	GHT	D	4	4	4	3	4	4	4	3	4	3	0	127
2007	T	GHT	B	4	3	3	4	4	4	3	4	4	0	0	119
2015	H	PHD	B	4	4	4	3	3.5	3.5	4	3.5	3.5	2	0	129.5
2010	T	GHT	D	4	2	2	3	3	3	3.5	3	3.5	2	0	99.5
2011	T	GHT	D	4	4	4	2	3	3	2	2	4	3	0	103
2008	H	PH	D	4	4	4	4	4	4	4	4	4	3	0	138
2007	H	PHD	B	4	4	4	2	3.5	3	3.5	2	4	2	0	110
2015	D	WHD	B	4	3	3	3	2	4	4	4	4	2	0	130
2005	D	WHD	B	4	3	3	2	4	4	3	4	4	3	0	115
2009	S	REL	D	4	4	4	2	2	2	2	2	2	3	0	88
2008	H	PHD	D	4	3.5	3.25	3.25	3.25	3.25	3.25	3.25	4	3.5	0	118.25
2007	D	WHD	D	4	4	4	4	4	4	4	4	3.5	3.5	0	137
2013	H	PH	B	4	3	2	3	4	4	2	3	4	3	0	107
2012	H	PH	B	4	1	1.5	1	1.5	1.5	1.5	1	2	1	0	47
2013	H	PHD	B	4	4	4	4	4	4	4	4	4	0	0	132
2015	H	PHD	B	4	4	4	3	4	4	4	4	3	4	0	131
2006	H	PHD	D	4	4	4	2	2	3	3	2	4	0	0	91
2005	H	PHD	D	4	4	4	4	4	4	4	4	3.5	3.5	0	136
2010	H	B	B	4	3.66667	4	3.66667	4	3.66667	4	4	4	2	1	136.667
2011	H	SK	D	4	4	4	3	4	4	3	3	4	3.5	2	139.5
2006	D	WHD	D	4	3.5	4	4	4	4	3.5	3.5	4	4	0	133.5
2012	D	PHD	D	4	3.5	4	3.75	4	4	3.75	3.75	3.75	3.75	3	153
2011	H	SK	B	4	4	3.66667	3.33333	4	4	3.66667	4	3.33333	2	0	127
2014	H	PHD	D	4	4	3.85714	3.57143	3.85714	3.71429	3.71429	3.57143	4	3.57143	0	131.714
2014	D	SHD	D	4	2	2	4	4	4	4	4	4	4	0	124
2012	D	WHD	D	4	4	3	3	3	4	2	2	4	2	0	106
2009	T	GHT	B	4	4	4	4	4	4	4	4	3	3	0	134
2009	D	WHD	D	4	4	4	4	3	4	3	4	4	4	0	132
2011	F	GS	B	4	4	4	4	3	4	2	4	3	4	4	147
2007	H	PHD	B	4	3	3	2	1	2	3	2	4	3	0	91
2011	H	PHD	D	4	4	4	4	4	4	4	4	4	4	0	140
2007	H	LH	B	4	4	4	1	3	3	1	1	3	1	0	81
2009	T	WT	D	4	4	4	4	4	4	4	4	2	2	0	128
2007	D	WHD	B	4	4	4	4	4	4	2	4	4	2	0	126
2012	F	GS	B	4	4	4	4	4	4	4	4	4	2	0	136
2013	H	SL	D	4	4	3	2	2	3	1	1	4	2	0	85
2005	T	GHT	B	4	4	4	3	3	4	3	3	4	4	0	123
2015	H	PHD	B	4	4	4	2	2	2	3	2	4	3.5	2	113.5
2005	S	WSL	B	4	3	3	3	3	3	3	3	2	0	0	89
2005	D	WHD	D	4	4	4	4	4	4	4	4	4	2	3	147
2005	D	WHD	D	4	4	4	3	3	3	3	3	4	3	2	125
2012	H	PHD	B	4	3	2.5	3	3	3	3	3	4	2.5	0	106
2015	D	WHD	D	4	3.5	3.5	3.5	4	3.5	4	4	4	3	0	129.5
2011	H	PHD	D	4	3.5	3.5	2	2.5	2.5	2.5	2.5	4	4	2.5	114.5
2011	D	WHD	D	4	4	4	4	3	3	4	4	4	4	0	133
2012	T	GHT	B	4	4	4	3.5	4	4	3.5	3.5	3.5	3	0	133.5
2008	H	LH	B	4	4	4	3	4	4	3.5	4	2.5	2.5	0	123.5
2014	H	PHD	D	4	2	2	2	2	2	2	2	3	4	3	89
2006	H	SK	D	4	4	4	4	4	4	4	4	3	3	0	132
2014	H	PHD	B	4	4	4	4	4	4	4	4	2	3	0	130
2011	H	LH	D	4	4	4	3	4	4	3	3	4	3	0	124
2005	S	WSL	B	4	4	4	2	2	1	2	3	4	2	0	90
2013	H	SK	B	4	0	0	0	0	0	0	0	4	0	0	16
2010	T	GHT	B	4	4	3	3	4	3	3	3	4	4	0	118
2015	H	SK	D	4	3	3	3.5	4	4	3	2.5	4	2.5	0	115.5
2005	T	GHT	D	4	4	4	4	4	4	4	4	4	3	0	136
2008	H	PHD	B	4	4	4	2	3	3	2	2	4	4	0	105
2012	H	PH	D	4	3	4	4	4	4	4	3	4	4	0	132
2006	H	PHD	D	4	4	4	4	4	4	4	3	4	3	0	132
2005	H	PHD	B	4	4	4	2	4	3	3	4	4	3	0	117
2005	D	WHD	D	4	4	3	4	3	3	4	3	4	3	0	123
2012	H	PHD	D	4	4	4	4	4	4	4	4	4	3	0	138
2007	H	PHD	D	4	4	4	3	3	3	4	3	3	2	0	116
2011	H	PHD	D	4	3	3	2	3	3	3	2	3	2	0	94
2010	H	PH	D	4	3.66667	3.66667	3	3.66667	3.33333	3.66667	3.33333	4	4	0	124.333
2005	D	WHD	D	4	3	3	3.5	3	3	3.5	3.5	4	3	0	116
2008	D	WHD	D	4	4	4	3.5	4	4	4	3.5	4	3	0	133.5
2008	D	WHD	B	4	4	3.5	3.5	3.5	3	4	4	4	3	0	128
2006	T	GHT	D	4	4	4	3.5	3.5	3	4	4	3	3	0	124
2011	H	SK	D	4	3.75	4	2.5	3.75	3.5	2.75	3	3.75	3	0	115.5
2009	H	PHD	D	4	3.66667	3.66667	3.66667	3.66667	4	3.66667	3.33333	4	3.33333	3.33333	145.667
2011	D	WHD	D	4	4	3	4	4	4	4	4	4	4	0	136
2012	P	KM	B	4	4	4	2	4	4	2	2	4	3	0	110
2008	T	WT	B	4	4	4	3	4	4	3	4	4	3	0	128
2014	T	GHT	D	4	4	4	4	4	4	4	3	4	3	0	134
2007	H	B	D	4	3.33333	3	3.33333	3.66667	4	3.66667	3.66667	3.33333	2.33333	0	120
2012	H	PHD	D	4	3.75	3.75	3.75	3.75	3.75	4	3.5	4	3.5	0	132
2005	H	SK	D	4	4	4	3	3	3	3	3	4	3	0	115
2015	H	PHD	D	4	4	4	4	4	4	4	4	4	2	0	136
2015	H	PHD	B	4	4	4	4	4	4	4	4	3	3	4	154
2011	H	PHD	B	4	3	2.5	2.5	3.5	3.5	2.5	2.5	4	2	2	116.5
2015	T	F	D	4	4	4	2	2	2	2	3	4	3	0	100
2007	D	WHD	D	4	3	2	2	4	4	2	2	4	2	3	111
2014	H	PHD	B	4	4	4	4	4	4	4	2	3	3	0	126
2007	T	WT	D	4	2.5	2.5	2	3	3	2	1.5	4	3.5	0	90
2007	H	AD	D	4	4	4	4	4	4	4	4	4	3	4	158
2015	H	PHD	B	4	4	4	3	3	2	3	2	4	2	0	107
2013	H	PHD	D	4	3.8	3.4	3.2	3.6	3.4	3.4	3.2	4	2.8	2	130.6
2012	H	PH	D	4	2.33333	2.33333	2.33333	2.66667	2.33333	2.66667	2	2.66667	2	0	83.6667
2014	H	SK	D	4	4	4	3	4	2	2	2	3	4	0	105
2010	T	WT	D	4	4	3.5	2	3.5	3	2	3	4	2	0	105.5
2007	H	PHD	D	4	3.5	4	2.5	3.5	3.5	3.5	2.5	4	1.5	0	113.5
2009	H	AD	B	4	4	4	3	2	1	2	1	4	3	0	93
2015	F	GS	D	4	2	2	3	4	4	3	3	4	1	0	104
2005	S	WSL	D	4	2.5	2	2.5	3.5	2.5	2	2	4	3	0	91
2008	H	PHD	B	4	4	4	4	4	4	4	4	4	4	0	140
2012	S	KBD	D	4	4	3	4	3	3	4	4	4	2	0	125
2014	H	PHD	D	4	3	3	3	4	2.5	2.5	2.5	4	4	0	107.5
2012	H	LH	B	4	4	4	2.5	4	4	2.5	3.5	4	3	0	121
2007	D	WHD	B	4	4	4	4	3	4	4	4	3	2	0	129
2010	H	PH	B	4	2	2	2	3	3	2	2	4	4	0	89
2013	H	PH	B	4	4	4	4	4	4	4	4	4	0	0	132
2009	T	GHT	B	4	4	4	2	3	3	2	1	4	3	0	99
2013	T	GHT	D	4	0	0	0	0	0	0	0	2	3	0	14
2012	H	AD	D	4	4	4	4	3.66667	4	4	3.66667	4	3	0	135.667
2009	H	AD	D	4	4	4	3.5	4	4	4	3.5	4	2.5	0	128
2010	H	PHD	D	4	4	4	3	2	3	4	4	3	3	0	119
2014	D	WHD	D	4	3	3	4	4	4	4	4	4	3.5	0	131
2013	H	WHD	D	4	4	4	3	4	4	3	3	4	4	0	126
2009	H	SK	D	4	3	3	4	4	4	4	4	4	0	0	124
2010	H	SK	D	4	4	4	4	4	4	4	4	4	3	0	138
2012	H	AD	B	4	4	4	4	3	4	4	4	4	4	0	137
2007	H	SK	D	4	3	3	4	4	4	3	4	4	2	0	123
2014	T	FW	D	4	4	3	2	3	3	4	2	4	4	0	111
2012	T	F	B	4	0	0	0	0	0	0	0	4	0	0	16
2007	T	GHT	D	4	4	4	4	4	4	4	4	2	3	0	130
2015	T	AT	D	4	4	4	4	2	2	3	4	4	4	0	121
2005	T	GHT	D	4	1	2	2	2	3	2	2	4	2	0	78
2010	H	PHD	D	4	4	4	4	4	3	4	4	3	3	0	130
2010	S	WSL	D	4	3	3	3	3.5	3.5	3	3	4	3.5	0	113.5
2011	H	B	B	4	4	4	4	4	4	4	4	3	0	0	128
2008	H	PH	B	4	3	3.5	2.5	2	2.5	2.5	2.5	4	3.5	0	100
2013	H	PHD	D	4	3	3	3.5	3	2.5	3.5	3	4	3	0	112
2006	S	REL	D	4	4	4	3.33333	3.66667	3.66667	3.66667	3.66667	4	3	0	127.333
2014	H	SK	D	4	4	4	4	4	4	4	4	4	3	0	138
2013	H	PHD	D	4	3.75	4	4	4	4	4	3.5	4	3.5	2.5	152.5
2006	S	REL	D	4	4	4	4	4	4	4	4	3	3	0	132
2015	H	PHD	D	4	4	4	4	4	4	4	4	4	3	0	138
2011	T	WT	B	4	4	4	4	4	2	4	2	4	3	0	122
2015	H	SK	D	4	3	4	4	4	4	4	2	4	4	0	128
2009	H	AD	B	4	4	4	4	4	4	4	4	4	1	0	134
2011	H	PHD	B	4	4	4	4	4	4	4	4	4	4	0	140
2011	H	PHD	D	4	4	4	4	4	4	4	4	4	3	0	138
2006	T	GHT	D	4	4	4	4	4	4	4	4	4	4	0	140
2013	H	PHD	D	4	4	4	4	4	4	4	3	4	0	0	128
2014	H	SK	B	4	2	2	0	3	1	0	1	4	0	0	49
2005	H	PHD	D	4	3	3	2	3	3	2	2	4	4	0	99
2011	H	PHD	B	4	4	3	1	2	2	3	1	3	0	0	78
2015	H	SK	D	4	4	4	4	4	4	3.5	4	4	3	0	135.5
2013	T	GHT	D	4	4	4	4	4	4	4	4	4	1	0	134
2005	T	WT	D	4	2	3	3	3	3	2	3	4	1	0	92
2015	T	BT	B	4	4	3	2	2	2	2	2	4	2	0	90
2013	T	GHT	B	4	3.33333	3.33333	3.33333	3.33333	3.33333	3.33333	3.33333	4	3.66667	1.66667	128.333
2014	D	WHD	D	4	4	4	3.5	4	4	4	3.5	4	3	0	133.5
2011	F	GS	D	4	3	2.5	2	3.5	3	2.5	1.5	4	0.5	0	90
2006	T	GHT	D	4	4	4	4	4	4	4	4	4	1.5	0	130
2008	H	SK	B	4	4	4	4	4	4	4	4	3.5	3	0	136
2009	H	SK	D	4	3	3	3	4	4	4	4	3	4	0	123
2014	H	SK	D	4	4	4	3	3.5	3.5	3.5	3	4	3.5	0	124
2012	H	PH	D	4	0	0	0	0	0	0	0	0	0	0	0
2013	H	PHD	D	4	2	2	2	3	2	3	2	4	2	0	86
2011	T	GHT	B	4	4	4	4	4	4	4	4	4	3	0	138
2005	D	WHD	D	4	4	4	4	4	4	4	4	4	4	0	140
2006	H	PHD	D	4	4	4	3	4	4	3	4	4	4	0	130
2006	H	AD	B	4	4	4	4	4	4	4	4	4	3	0	136
2014	H	PHD	D	4	4	4	3	4	4	3	3	4	4	0	126
2007	H	PHD	D	4	4	4	3	4	4	3	2	3	2	0	114
2006	D	WHD	D	4	3.66667	3.66667	3.33333	3.33333	3	3	3.33333	4	3.66667	0	119.667
2010	H	SK	D	4	3	3	2.5	3.5	2	2	2	4	3	0	95
2005	T	GHT	D	4	4	3	3	4	4	4	3	4	3	0	125
2006	H	PHD	B	4	4	4	4	4	4	4	4	4	0	0	124
2015	H	SK	D	4	2	3	4	4	4	4	4	4	3	0	143
2009	T	GHT	D	4	4	3	4	4	4	4	4	4	2	0	132
2013	H	PHD	D	4	2.5	3.5	2	1.5	1.5	3.5	1.5	4	0	0	84
2011	H	SK	B	4	4	4	2	2	2	2	2	3	2	0	90
2013	D	WHD	B	4	4	4	4	4	4	4	4	4	3	0	138
2010	H	PHD	D	4	3	4	2	2	1	1	1	4	1	0	75
2011	S	KBD	D	4	4	4	4	4	4	4	4	3	2	0	132
2015	H	PHD	D	4	4	4	4	4	4	4	4	4	4	0	140
2006	D	WHD	B	4	3	3	4	3	4	3	4	4	0	0	110
2014	H	SK	D	4	4	4	4	4	4	3.66667	3.66667	4	2.66667	0	134.333
2014	H	SK	D	4	4	4	4	4	4	4	4	4	4	0	140
2014	H	PHD	B	4	4	4	3	4	4	3.75	3.5	4	3.75	3.75	150
2008	H	PHD	D	4	4	4	3	2	2	3	2	4	3	0	106
2014	H	PHD	D	4	4	4	4	4	4	3.5	3	4	3	0	131.5
2008	T	GHT	D	4	4	3.5	4	4	4	4	4	3	2.5	0	131
2006	D	WHD	B	4	4	4	3.5	4	4	3.5	4	4	3	0	131
2015	H	PHD	D	4	4	4	4	4	4	4	4	4	4	3	155
2007	D	WHD	B	4	3	3	3	3	3	3	3	3	3	0	105
2013	H	AD	B	4	3	4	4	4	4	4	4	4	4	0	131
2008	S	REL	B	4	4	4	3	4	4	3	3	4	2	0	122
2012	T	GHT	D	4	4	4	3	3	2	3	3	4	4	0	115
2010	T	WT	B	4	4	3	3	3	3	4	4	3	0	0	112
2007	H	PHD	D	4	4	4	3	4	4	4	3	4	4	0	131
2015	D	WHD	B	4	4	4	4	4	4	4	4	4	4	0	140
2009	H	PH	D	4	4	3	3.5	3.5	3.5	3.5	2.5	3.5	2	0	115.5
2013	H	PHD	B	4	4	3	3	3	2	2	2	4	1	0	96
2006	D	WHD	D	4	4	4	3.5	3.5	2.5	4	2.5	3.5	3	0	118
2012	T	GHT	D	4	1	2	2	1	1	1	1	2	0	0	46
2005	H	SK	B	4	3	3	4	4	4	4	4	4	4	0	134
2013	H	PHD	D	4	4	3.5	3.5	4	4	3.5	4	4	3.5	0	132
2009	H	PHD	D	4	4	4	4	4	4	4	4	4	4	0	140
2008	F	GS	D	4	2	1	1	1	1	2	2	4	2	0	62
2006	H	SK	B	4	4	4	3	4	4	4	3	4	3	0	127
2008	H	AD	D	4	4	4	4	4	4	4	4	4	4	4	160
2015	H	PHD	D	4	4	4	3	4	3.66667	3.33333	3.33333	4	3	0	125.667
2009	H	PHD	D	4	4	3.66667	1.66667	3.66667	2.33333	1.66667	1.66667	4	2	0	94.3333
2010	H	PHD	B	4	4	4	3	3.5	4	4	3	3.5	3	0	125.5
2005	H	PHD	B	4	4	4	3.75	3.75	4	4	3.25	4	3.75	0	134
2014	H	PHD	D	4	4	4	3.5	4	3.5	3	3.5	4	2.5	2.5	138
2008	H	SK	D	4	4	4	3.6	3.6	3.6	3.6	3.4	4	3.6	0	130
2008	T	WT	B	4	4	4	4	4	4	4	4	2	3	0	130
2011	F	GS	D	4	4	4	1	3	3	0	0	4	0	0	74
2014	S	KBD	D	4	4	4	3.5	4	4	4	3	3.5	3	0	129.5
2011	T	GHT	B	4	3	2	3	2	2	3	2	4	3	0	94
2015	H	PHD	D	4	4	4	2	2.5	2.5	3.5	2	4	2.5	0	106
2015	T	GHT	D	4	4	4	3	3	3	4	3	4	4	0	124
2007	H	PHD	D	4	4	4	3	4	4	4	3	4	3	0	127
2010	H	PHD	D	4	4	4	4	4	4	4	4	4	4	0	140
2007	H	SK	D	4	3	3	4	4	4	4	4	2	3	0	122
2010	D	WHD	D	4	4	4	3	4	4	3	3	4	4	0	126
2009	H	AD	D	4	4	4	4	4	4	4	4	4	4	0	140
2007	H	PHD	D	4	4	4	3	4	4	4	4	4	4	3	150
2010	S	KBD	B	4	4	4	3	4	3.5	3.5	4	4	1	0	124.5
2007	D	WHD	D	4	4	4	4	4	4	4	4	4	4	0	140
2014	H	PHD	B	4	4	4	2	4	4	3	3	4	3	0	119
2014	H	PHD	D	4	0	0	0	1	0	0	0	4	0	0	19
2009	F	GS	D	4	4	4	4	4	3	4	4	4	3	0	134
2015	H	PHD	B	4	4	4	4	4	4	4	3	3	3	0	127
2007	T	JRT	D	4	4	4	3	4	4	3	3	4	2	0	122
2012	H	SK	D	4	4	4	3.5	4	4	4	4	4	4	0	137.5
2012	T	GHT	D	4	4	4	4	4	4	4	4	4	3	0	138
2010	T	GHT	D	4	4	3.66667	4	3.33333	3.66667	4	4	3.66667	3.66667	0	133.333
2013	H	AD	B	5	4	3	3	4	4	3	4	4	3	0	124
2015	H	PHD	D	5	3.66667	3.33333	3	3.33333	3.33333	3	2.66667	3.66667	2.33333	2.33333	123
2005	D	WHD	D	5	4	4	4	4	4	4	4	4	4	0	140
2012	H	SK	D	5	4	4	4	4	4	4	4	4	3	0	138
2011	T	GHT	D	5	3.5	3.5	3	4	4	4	4	4	3	0	129
2012	H	SK	D	5	4	4	4	3.5	4	4	4	4	3	0	136.5
2013	H	PHD	B	5	4	4	3	4	3	4	4	4	4	3	146
2015	F	GS	D	5	2	2	3	4	3	4	2	4	4	0	107
2015	F	GS	D	5	2	2	2	2	1	2	2	4	4	0	78
2009	H	AD	D	5	2	2	2	2	2	2	2	4	1.5	0	77
2010	H	PH	B	5	4	4	3	4	4	3	4	3	4	0	126
2008	T	GHT	B	5	4	4	2.5	3.5	3.5	2.5	3	3.5	3.5	0	114.5
2008	T	GHT	B	5	4	4	4	4	4	4	4	4	4	0	140
2006	H	PHD	D	5	4	4	4	4	4	4	4	4	4	0	140
2011	H	PHD	D	5	0	0	0	0	0	0	0	3	0	0	12
2011	T	GHT	D	5	1	3	4	3	2	2	4	4	4	0	103
2008	H	PHD	D	5	4	4	3.33333	3.66667	3.66667	4	4	4	4	4	154.333
2012	T	F	D	5	4	4	3	4	4	4	4	4	2	0	131
2013	H	SK	D	5	3.5	3.25	3.25	4	3.5	3	2.75	3.5	2.75	0	114.75
2008	H	PHD	D	5	3.5	4	4	4	3.5	4	3.5	4	3	0	132
2007	T	GHT	D	5	3.5	3	4	4	4	3.5	4	2.5	3	0	123.5
2005	H	SK	B	5	3.33333	3	3	3.33333	3.33333	3.33333	3.33333	4	3.66667	0	118.333
2013	D	SHD	D	5	4	4	3	3	4	4	3	4	2	0	124
2010	H	AD	D	5	4	3.66667	3.66667	4	3.66667	3.66667	4	3.33333	2.66667	0	128.667
2010	D	WHD	D	5	3.5	3.5	3	4	4	3	4	4	3.5	0	127.5
2013	T	GHT	B	5	4	4	4	4	4	4	4	3.5	3	3	151
2015	H	PHD	B	5	4	3	2	2	2	2	2	3	0	0	82
2008	D	WHD	B	5	4	4	3	3	3	2	2	3	2	0	107
2015	S	WSL	B	5	3	3	4	4	4	4	4	3	3	0	126
2015	T	GHT	D	5	4	4	3	4	3	4	4	4	3	0	129
2011	D	LHD	D	5	4	4	4	4	4	4	4	3	3	0	134
2007	T	GHT	B	5	4	4	3	4	4	4	4	3	3	0	129
2012	H	SK	D	5	4	4	4	4	3	4	4	4	1	0	130
2012	H	SK	D	5	4	4	4	4	4	4	3	4	3	0	134
2012	H	PHD	D	5	3.5	4	4	4	4	4	4	4	4	3.5	155.5
2012	H	PHD	B	5	3.5	3.5	3	4	4	4	3	4	1.5	0	122
2012	D	WHD	D	5	4	4	4	4	4	4	4	2	3	0	130
2013	H	PHD	D	5	4	4	4	4	4	4	4	4	4	4	160
2006	D	WHD	D	5	4	4	3	3.33333	3.33333	3.33333	3	4	3	0	119
2010	H	PHD	B	5	3.33333	3.66667	3.66667	3.66667	3.66667	3.33333	3.33333	3.66667	3	0	126
2008	H	B	D	5	3.5	3.5	2.5	3	3	3	2.5	3.5	2.5	0	105.5
2008	H	SK	B	5	4	4	3.33333	4	4	3.66667	4	3.66667	3.66667	2.66667	146.333
2011	S	KBD	D	5	3	3	4	4	4	4	4	4	0	0	124
2007	T	GHT	B	5	4	3.66667	3.66667	3.66667	3.66667	4	4	3.66667	4	0	133.333
2012	H	SK	D	5	4	4	4	4	4	4	4	4	3	0	138
2013	H	PHD	D	5	4	4	3	4	3	4	2	4	0	0	115
2005	H	LH	B	5	4	2	2	2	2	2	2	0	2	0	70
2014	H	PHD	D	5	4	3	3	2	3	3	3	4	4	0	112
2013	H	PH	D	5	3	4	4	4	4	4	4	4	3	0	134
2011	D	WHD	D	5	4	4	4	4	4	4	4	3.75	2.75	0	136.5
2012	H	PHD	B	5	3	3.5	3	4	3.5	3	3	3.5	2	0	112
2011	T	BT	B	5	3.5	3	4	4	4	4	4	4	3.5	2	143
2007	H	PHD	D	5	4	4	4	3.5	3	4	3	4	3	0	128.5
2013	H	SK	B	5	4	3	4	4	4	4	4	2	4	0	128
2011	H	PHD	D	5	4	4	2	3	3	2	3	3	3	0	103
2010	H	PHD	D	5	3	3	4	4	4	4	3	4	3	4	146
2015	H	PHD	B	5	4	3	3	3	3	3	3	4	4	4	135
2008	H	PHD	B	5	4	4	3	3	4	4	3	4	4	0	128
2013	H	PHD	D	5	4	4	4	4	4	4	4	4	4	0	140
2015	H	SK	D	5	4	4	4	4	4	4	4	4	3	4	158
2009	H	PHD	B	5	4	4	4	4	4	4	4	4	4	0	140
2007	T	GHT	D	5	4	4	4	4	4	4	4	4	3	0	138
2006	T	GHT	D	5	3.5	3	2.5	3	2	2.5	2	4	0	0	86
2012	H	PHD	D	5	4	4	4	4	4	4	4	4	4	0	140
2006	H	PHD	D	5	4	4	4	4	4	4	4	3	2	0	128
2012	H	PHD	D	5	4	4	3	3	4	3	3	4	4	0	123
2011	H	PHD	D	5	4	4	3	4	4	3	4	3	2	0	122
2015	D	WHD	D	5	4	4	4	4	4	4	4	4	0	0	130
2012	H	PHD	B	5	4	4	3.66667	3.66667	3.66667	3.66667	3.66667	4	3.66667	0	132.333
2008	H	PHD	D	5	4	4	3.6	3.6	3.6	3.6	3.4	4	3.4	0	129.6
2015	H	SK	D	5	3	3	1	2	0	1	2	3	0	0	60
2015	S	REL	D	5	4	4	4	4	4	4	4	3	3	0	134
2005	H	SK	D	5	4	4	4	4	4	4	4	4	4	0	140
2009	T	WT	B	5	2	2	2	3	3	2	4	4	4	0	97
2011	H	PH	D	5	3	4	3	4	4	3	3	4	4	0	122
2009	D	WHD	B	5	4	4	4	4	3	4	3	4	3	0	130
2008	H	AD	D	5	4	4	3	4	4	3	2.5	4	4	4	144
2015	H	PH	B	5	4	4	4	4	4	4	4	4	3	0	138
2014	H	PHD	D	5	4	4	4	4	4	3.66667	3.66667	3.66667	3.66667	3.33333	152
2011	H	PHD	D	5	2	2	2	2	2	2	2	4	2	0	78
2007	H	PHD	D	5	4	4	3.66667	3.33333	3.66667	3.66667	3.33333	4	3.33333	0	129.333
2011	T	WT	D	5	4	4	2.66667	3.66667	3.66667	2.66667	3.33333	3.66667	2.66667	0	118
2011	T	BT	B	5	3.5	3.5	3.5	3.5	3.5	3.5	3.5	4	2.5	0	122.5
2011	H	PH	B	5	4	4	4	4	4	4	4	3	3	0	134
2010	D	WHD	D	5	4	4	4	4	4	4	4	4	4	0	140
2006	H	PHD	D	5	4	4	4	3	3	4	4	4	3	0	129
2013	H	AD	D	5	2	2	4	4	4	4	4	4	2	0	120
2005	S	WSL	D	5	4	4	3	4	4	4	4	4	3	0	131
2013	F	GS	D	5	4	4	4	4	4	4	4	4	1	0	134
2013	H	SK	D	5	4	3	4	3	4	4	4	2	2	0	121
2006	T	GHT	D	5	3	3	4	4	4	4	2	3	4	0	122
2012	H	PHD	D	5	3	4	4	3	3	4	3	4	4	4	145
2005	T	WT	D	5	4	4	4	4	3	4	4	4	4	0	136
2013	H	PHD	D	5	4	4	4	4	4	4	4	4	4	3	155
2010	T	GHT	B	5	3	4	3	3.5	3.5	2.5	3	4	1.5	0	111
2006	H	SK	B	5	3.5	4	2.5	3	2.5	3.5	3	4	3.5	0	113
2012	H	LH	D	5	4	4	2.5	4	4	2.5	4	4	3.5	0	124
2014	D	WHD	D	5	4	4	3.5	4	4	4	3.5	4	3.5	0	134.5
2009	S	REL	B	5	4	4	4	3	3	3	3	4	2	0	116
2005	H	PHD	B	5	3.5	3.5	3.5	4	3.5	3	4	4	3	2.5	136
2013	S	KBD	D	5	3	4	4	4	4	4	4	4	4	0	136
2012	H	PHD	B	5	0	0	0	0	0	0	0	0	0	0	0
2014	H	PHD	B	5	4	4	4	4	4	3	4	4	4	0	135
2015	H	LH	B	5	4	3	2	2	2	2	2	4	3	0	92
2005	S	WSL	D	5	3	3	2	4	2	3	4	4	4	0	111
2007	D	WHD	B	5	4	4	4	4	4	4	4	4	3	0	138
2007	D	WHD	B	5	3.5	3.5	3	3.5	3.5	3	3.5	4	3	0	118.5
2007	S	REL	D	5	4	4	3	4	4	4	4	3	2	0	127
2015	D	WHD	D	5	4	4	3	4	3	4	4	4	1	0	125
2010	H	AD	D	5	4	4	3.5	4	4	4	4	4	3	0	135.5
2006	H	PHD	B	5	4	4	3	4	4	3	3	4	3	0	122
2005	T	GHT	B	5	4	3	3	4	3	4	3	3	4	0	121
2010	F	GS	D	5	2	2	2	4	3	2	2	4	3	0	90
2006	T	WT	D	5	4	4	4	4	4	4	4	4	3	0	136
2015	H	PHD	B	5	4	4	3	4	3.66667	3.33333	3.33333	4	3.33333	3.66667	144.667
2015	H	PH	B	5	3	3	3	4	3	3	4	4	4	0	118
2014	H	PHD	D	5	4	4	4	4	4	4	4	4	3.66667	2.66667	152.667
2009	H	AD	B	5	4	3	1	1	1	1	1	4	4	0	73
2015	H	PHD	B	5	3	3.2	1.8	2.2	1.8	1.8	1.8	3.8	2.2	1	88.4
2011	H	SK	D	5	4	4	3	4	3	4	4	4	4	0	131
2006	H	SK	D	5	3	3	4	4	4	4	4	4	4	0	134
2009	T	GHT	B	5	4	4	4	4	4	4	4	4	4	0	140
2007	T	GHT	D	5	4	4	4	4	4	4	4	4	4	0	140
2012	S	KBD	D	5	3.5	3.5	2.5	1.5	1.5	3	1.5	3.5	3	0	92
2009	H	SK	D	5	4	4	4	4	4	4	4	4	2.5	0	137
2006	H	PH	D	5	4	4	4	4	4	4	4	3	3	0	132
2008	T	WT	B	5	2	2	3	3	3	3	4	4	3	0	107
2012	T	GHT	B	5	4	4	4	3	4	4	3	4	4	0	129
2015	H	PHD	D	5	1	1	3	4	4	3	4	4	2	0	98
2008	D	WHD	B	5	3	4	4	4	4	4	3	3	2	0	124
2009	D	WHD	D	5	4	4	4	4	4	4	4	4	4	0	140
2009	T	GHT	B	5	0	0	0	0	0	0	0	4	0	0	16
2006	H	SK	D	5	4	4	3.33333	4	4	3.33333	4	3.66667	2.66667	0	126.667
2006	D	WHD	D	5	4	4	4	3	4	4	4	2	3	0	125
2005	S	KBD	B	5	4	4	3	4	3	3	4	3	1	0	110
2010	H	PHD	D	5	4	4	3	3	4	3	3	4	4	0	129
2011	H	PHD	D	5	4	4	3	4	4	3	3	4	4	0	126
2011	H	PHD	B	5	3.5	3	4	4	4	3.5	3	4	4	0	127.5
2012	T	WT	B	5	0	0	0	0	0	0	0	4	0	0	16
2011	T	WT	B	5	3	2	4	4	4	4	4	2	3	0	118
2009	H	LH	D	5	4	4	4	4	4	4	4	3	4	0	136
2008	H	AD	D	5	4	4	4	3	4	4	3	4	4	0	133
2005	H	PHD	D	5	4	4	3	3	2	4	2	4	3	0	112
2013	H	PHD	D	5	4	4	4	4	4	4	4	2	4	4	152
2009	H	PHD	D	5	4	4	4	4	4	4	4	4	3	0	138
2013	H	PHD	D	5	0	0	0	0	0	0	0	3	0	0	12
2005	H	PHD	D	5	4	4	4	4	4	4	4	3	2	0	128
2010	H	PHD	D	5	4	4	4	4	3	4	3	4	4	4	152
2010	T	GHT	B	5	4	3	4	4	4	3	3	3	2	0	119
2015	H	PHD	D	5	4	4	3	4	4	4	4	4	2	0	131
2005	D	WHD	D	5	4	4	3.5	3.5	3.5	4	4	4	2.5	0	128
2006	H	SK	D	5	4	4	4	4	4	4	4	4	2.33333	0	133.333
2014	H	BMSH	D	5	2	3	2	3	2	3	2	3	4	3	105
2012	H	PHD	B	5	2	2	2	4	4	2	3	4	3	0	98
2006	H	SK	B	5	4	4	4	4	4	4	4	4	4	0	140
2014	H	SK	D	5	4	4	4	4	4	4	3.5	4	3.5	0	137
2012	D	WHD	D	5	4	3	4	3	3	4	4	3	4	0	125
2012	H	B	B	5	3.5	4	4	4	4	4	4	4	3.5	0	137
2008	H	PHD	D	5	3	3	2	2	2	2	2	4	3	3	103
2008	H	PHD	D	5	3	3	2	3	4	3	2	3	4	0	102
2010	H	AD	D	5	3	3	4	3	4	3	4	3	4	0	120
2006	D	WHD	B	5	3.5	4	4	3.5	3	4	3.5	3.5	3.5	1.5	134
2015	D	WHD	B	5	4	4	4	4	4	4	4	4	4	0	140
2012	T	GHT	D	5	3	3	4	4	4	4	4	4	3	0	130
2011	T	GHT	D	5	3.66667	3.33333	3.66667	3.66667	3.66667	4	3.66667	3.66667	2.66667	0	126.667
2008	H	PHD	D	6	4	4	4	4	4	4	4	4	4	0	140
2014	H	BMSH	B	6	3	3	2	2	2	2	2	3	2	0	82
2009	T	GHT	B	6	3	3	4	4	4	4	4	4	4	0	132
2008	H	PHD	D	6	4	4	3	4	4	4	4	4	3	0	133
2008	H	PHD	D	6	4	4	4	4	4	4	3	4	4	0	136
2008	T	GHT	B	6	4	4	4	3	3	2	3	4	3	0	117
2015	S	REL	B	6	4	4	4	4	3	4	4	3	2	0	128
2006	T	WT	D	6	4	4	3	3	1	3	3	4	3	0	100
2009	D	WHD	D	6	4	4	3	4	4	3	4	4	2	0	130
2013	H	PHD	D	6	4	4	3.5	3.5	2.5	3.5	3	4	3	0	121.5
2011	T	GHT	D	6	3	3	4	4	4	4	3	3	2	0	120
2008	D	WHD	D	6	4	4	4	4	3.66667	3.66667	4	3	3.66667	0	132.333
2008	H	AD	D	6	4	4	3	4	4	4	3	4	4	0	131
2011	D	WHD	D	6	3	3	4	4	4	4	4	4	0	0	124
2014	F	GS	B	6	4	4	4	4	4	4	4	4	3	0	138
2012	H	PHD	D	6	4	3	4	4	4	4	4	4	3	0	134
2015	H	PHD	D	6	4	4	3	3	4	4	4	4	4	4	152
2015	H	PHD	D	6	4	4	3	4	4	3.5	4	4	3.5	2	141.5
2007	S	WSL	D	6	1	1	3	4	4	4	4	3	3	0	105
2009	H	AD	D	6	3	3	2.5	4	4	3	3	4	4	4	135.5
2006	H	AD	D	6	4	4	4	4	4	4	4	3	4	0	136
2013	H	SK	D	6	3	2.75	3.75	3.5	3.75	3.75	3.75	4	3.25	0	123.5
2007	D	WHD	D	6	3.83333	4	3.5	3.83333	3.83333	3.5	3.5	3.83333	3.5	0	129.5
2006	H	PHD	B	6	4	4	3	4	4	3.5	4	4	2.5	0	126.5
2010	T	GHT	B	6	4	4	2	3	3	4	2	4	2	0	111
2012	H	PHD	B	6	3	4	3	3	3	4	3	4	2	0	116
2005	D	WHD	B	6	3	3	2.5	3	2.5	2.5	2.5	3	3.5	0	98
2015	H	PHD	D	6	4	4	4	4	4	4	4	4	4	3	155
2013	H	PHD	B	6	4	4	4	4	4	4	4	4	3	0	138
2009	H	PHD	D	6	4	4	4	3.77778	3.88889	4	3.77778	4	3.66667	0	136.222
2007	T	GHT	B	6	4	4	4	4	4	4	4	4	4	0	140
2015	H	PHD	B	6	3	3	2	3	3	3	3	3	3	0	100
2009	H	PHD	B	6	4	3	3	3	3	4	3	4	4	0	120
2014	T	GHT	B	6	4	4	3.5	4	4	4	4	4	3	0	135.5
2011	H	PHD	D	6	4	4	3	3	4	4	4	4	4	0	132
2011	S	WSL	D	6	4	4	3	4	4	4	4	3.5	3	0	131
2015	S	KBD	B	6	4	3	3	4	4	4	4	3	2	0	123
2011	T	GHT	D	6	4	4	3.5	4	4	4	4	4	2.5	0	134.5
2007	H	SK	B	6	2	4	3	4	3	3	2	4	4	0	110
2014	H	PHD	D	6	4	4	4	4	4	4	4	3	4	3	151
2010	S	REL	D	6	4	4	3	4	4	4	4	4	4	0	135
2012	T	WT	D	6	4	4	3.66667	3.66667	3.66667	4	4	4	3.33333	0	134.667
2009	D	WHD	D	6	4	4	3	4	4	3	4	4	3	0	128
2015	H	SK	D	6	4	3.5	4	4	4	4	4	4	3	0	136
2007	T	GHT	D	6	4	4	4	4	4	4	4	4	4	0	140
2005	H	LH	B	6	4	4	4	4	4	4	4	4	2	0	132
2014	H	PH	D	6	4	3.5	3.5	4	4	4	3.5	4	3.5	0	132.5
2015	H	SK	D	6	4	4	4	4	4	3	4	2	3	0	125
2007	H	SK	B	6	3	3	4	4	3	4	4	4	0	0	120
2012	T	WT	B	6	4	3.5	3.5	3	2.5	3.5	4	2.5	1.5	0	109
2006	H	PHD	B	6	4	3	4	3	4	4	4	4	4	0	135
2007	T	WT	D	6	4	4	4	4	4	4	4	4	2	0	136
2015	H	PHD	D	6	4	4	4	4	4	4	3	4	1.5	0	131
2011	H	PHD	D	6	3	3.5	2.5	3	3.5	3.5	3	3	2	0	107
2011	H	SK	D	6	4	3	2	3	3	2	2	4	3	0	99
2010	T	WT	B	6	3	3	3	3	3	2	2	4	3	0	100
2011	H	PHD	D	6	4	4	4	4	4	4	4	4	2	0	136
2005	H	PHD	B	6	2	2	2	2	2	3	2	4	3	0	87
2013	S	REL	B	6	4	4	4	4	4	4	4	3	2.5	0	133
2007	H	PHD	D	6	4	4	2	4	4	3	2	3	2	0	109
2009	H	PHD	D	6	2.5	2.5	3	3	3	2.5	2.5	4	3.5	0	101.5
2010	H	SK	D	6	4	4	4	4	4	4	4	4	4	0	140
2009	T	GHT	B	6	3	3	2	3	2	3	2	4	4	0	98
2014	H	SK	D	6	4	4	4	4	4	4	4	4	1	0	134
2013	H	PHD	B	6	4	3	4	4	4	4	2	4	3	0	126
2014	H	SK	B	6	4	4	4	4	4	4	4	2	0	0	124
2010	T	GHT	D	6	4	4	3	4	4	4	4	4	1	0	129
2005	D	WHD	D	6	3	4	4	4	4	4	4	3	4	0	132
2005	H	PHD	B	6	4	4	4	4	4	4	4	4	3	4	156
2011	T	GHT	D	6	4	3	4	4	4	4	4	4	4	3	136
2006	D	WHD	D	6	3	3	3	3	3	4	4	4	4	0	122
2006	H	SK	D	6	4	3	4	4	4	4	4	4	4	0	138
2010	H	SK	B	6	4	3	3	4	3	3	4	4	4	3	137
2006	T	WT	B	6	3	2	3	2	3	3	2	4	3	0	100
2014	H	AD	D	6	4	4	4	4	4	4	4	4	4	0	140
2011	H	BMSH	D	6	3	3	2	2	1.5	1.5	2	4	3.5	1.5	92
2010	H	LH	D	6	3.5	3.5	3.5	3	3.5	3.5	3.5	4	4	0	124
2015	H	PHD	D	6	4	3	2	3	3	3	2	4	1	0	100
2011	H	PHD	D	6	4	4	4	4	3.5	4	4	4	3.5	4	157
2007	H	SK	D	6	3.66667	3.66667	3.33333	4	4	3.33333	3.33333	3.33333	3.33333	0	124
2007	H	SK	D	6	4	4	4	4	4	4	4	4	3	0	138
2007	H	PHD	D	6	4	4	4	4	4	4	4	4	3	0	138
2014	H	AD	D	6	3	4	1	4	1	1	0	4	0	0	70
2007	H	SK	D	6	4	4	4	4	4	4	4	4	3	0	138
2014	H	PHD	D	6	4	4	4	4	4	4	4	4	4	0	140
2013	T	GHT	D	6	4	4	4	4	4	4	4	4	3	0	138
2010	T	GHT	D	6	4	4	4	4	4	4	4	4	2	0	136
2007	H	SK	B	6	4	4	4	4	4	4	4	4	4	0	140
2015	H	BMSH	B	6	3	4	3	3	4	4	3	4	3	0	122
2012	S	KBD	B	6	4	4	3	3	2	4	4	4	3	0	122
2010	H	PHD	D	6	3	3	4	4	4	2	4	4	4	0	122
2014	D	SHMD	D	6	3	3	3	4	4	3	4	4	4	0	132
2010	D	WHD	B	6	4	4	4	4	4	4	4	4	4	0	140
2005	T	GHT	D	6	4	3	2	2	2	1	2	4	2	0	83
2006	S	REL	D	6	4	4	4	4	4	4	4	4	3	0	136
2007	H	SK	B	6	4	3	2	3	2	2	3	4	2	0	97
2005	T	GHT	D	6	3.75	3.75	3.75	4	4	3.75	4	4	3.75	0	134
2012	D	WHD	B	6	4	4	4	3	3	4	4	4	3	0	131
2005	P	GLPHD	B	6	4	4	4	4	4	3	4	4	3	0	131
2012	H	LH	D	6	4	4	4	4	4	4	4	4	2	0	136
2006	H	PHD	D	6	3	3	3	4	4	3	3	3	4	0	116
2008	H	PHD	B	6	4	4	3	4	4	3	4	4	3	0	128
2010	D	WHD	D	6	3	3	3	3.5	3.5	3	3	4	4	0	114.5
2008	H	SK	B	6	4	4	3.25	4	3.75	3.75	4	3.75	3	2.5	143.5
2008	T	WT	D	6	4	4	3.5	3.5	3.5	3.5	4	3	2	0	123.5
2009	H	PHD	D	6	4	4	4	4	4	4	4	4	4	0	140
2007	D	WHD	D	6	4	4	3	3	3	3	3	4	4	4	139
2012	H	HSH	D	6	3.5	3.5	3.5	4	4	3.5	4	4	4	3.5	148.5
2015	T	PRT	D	6	4	4	4	4	4	4	3	3	3	0	130
2014	H	SK	D	6	3	3	3	4	4	3	4	4	3	0	120
2009	D	WHD	D	6	3.5	4	4	4	4	4	4	4	3.5	0	137
2015	H	PHD	B	6	4	4	1	3	3	1	1	4	2	0	87
2007	H	AD	D	6	4	4	3	4	4	4	4	3	4	0	131
2013	H	AD	B	6	4	4	4	4	4	4	4	4	2	0	136
2012	T	WT	D	6	4	4	4	4	4	4	4	3.5	2.5	0	135
2010	H	PHD	B	6	4	4	3	2	2	4	3	4	2	0	113
2014	D	WHD	D	6	4	4	4	4	4	4	4	4	3	0	138
2009	T	GHT	D	6	4	4	3	3	3	3	1	3	3	0	105
2013	D	SHD	B	6	4	4	3	4	4	2.5	3	4	3.5	0	122.5
2010	H	PHD	D	6	3.6	4	3.6	3.8	3.8	4	3.4	4	3.4	0	131.8
2013	D	WHD	B	6	2	2	4	4	4	3	4	4	3	0	115
2008	T	GHT	D	6	4	4	4	4	4	4	4	3.5	3.5	0	137
2006	H	LH	B	6	4	4	4	4	4	4	4	4	4	0	140
2015	F	GS	B	6	4	3.6	3	3.8	3.8	3.2	3.6	4	3.4	0	125.2
2013	T	WT	D	6	4	4	3.33333	4	3.66667	3.66667	4	4	3.33333	0	132.333
2007	S	WSL	B	6	4	4	3	3	3	3	3	4	3	0	117
2007	T	GHT	B	6	4	4	3	4	4	3	4	3.5	2	0	124
2007	T	GHT	B	6	4	4	4	4	4	4	3	3	0	0	124
2005	P	GSHPD	B	6	2	2	1	1	1	0	1	4	3	0	56
2008	T	F	B	6	2	2	2	3	2	2	3	3	3	0	83
2014	F	GS	D	6	4	4	4	4	4	4	2	4	3	0	130
2013	T	WT	D	6	3	3.5	3	3	2.5	3	2.5	3.5	2.5	0	104
2008	H	PHD	D	6	4	4	3	3	2	2	2	4	4	0	106
2007	D	WHD	B	6	4	4	3	4	4	4	4	4	4	0	135
2012	H	SK	D	6	3	3	2	4	4	2	4	4	3	0	115
2009	H	AD	B	6	3.5	3.5	3	4	4	3	3.5	4	2.5	0	121
2006	H	SK	B	6	4	4	3	4	3	3	3	4	2	0	114
2011	H	SK	D	6	2	3	2	2	2	3	2	4	2	0	87
2008	H	AD	D	6	4	4	4	4	4	4	3	4	4	0	136
2014	D	WHD	D	6	4	3.5	4	4	4	4	4	4	3.5	0	137
2009	T	GHT	B	6	4	4	4	3	3	4	4	4	3	0	131
2011	T	GHT	D	6	4	4	4	4	4	4	4	4	4	0	140
2006	H	PHD	B	6	4	4	3.5	4	4	3.5	4	4	4	3.5	152.5
2005	H	B	B	6	4	4	3.5	4	4	4	4	4	2.5	0	131.5
2008	D	WHD	D	6	4	4	3	2	2	3	2	4	2	0	100
2009	D	WHD	D	6	4	4	4	4	4	4	4	4	2	0	136
2012	T	GHT	D	6	4	4	3	3	4	3	2	4	2	0	115
2012	H	SK	D	6	4	3	4	4	4	4	4	3	4	0	132
2015	S	KBD	D	6	4	4	3	4	4	3	4	3	3	0	124
2011	H	PHD	D	6	2	2	2	2	2	2	1	3	3	0	72
2011	T	WT	B	6	3	4	3	3	4	4	2	3	3	0	114
2011	H	SK	B	6	3	3	3	4	4	4	4	4	4	4	147
2010	T	GHT	D	6	4	3	4	4	4	4	4	4	3	0	134
2010	D	WHD	D	6	4	4	4	4	4	3	4	4	3	0	133
2010	H	SK	D	6	4	4	4	4	4	4	4	4	3	0	138
2008	H	SK	D	6	4	4	3	4	4	3	3	4	3	0	124
2014	H	PHD	B	6	3	3	2	2	2	4	2	3	3	0	94
2011	T	GHT	B	6	2	2	4	4	4	4	4	4	3	0	122
2005	H	BMSH	D	6	4	4	3	4	4	4	4	4	3	0	131
2009	T	GHT	D	6	4	4	4	4	4	4	3	4	4	0	136
2014	H	AD	B	6	4	4	4	4	4	4	4	4	2	0	136
2010	D	WHD	B	6	3	3	3	4	3	3	3	3	3	0	108
2013	D	WHD	D	6	4	4	3	4	4	3	4	4	3	0	128
2011	D	WHD	D	6	3	3	4	4	4	4	4	4	0	0	124
2005	F	GS	D	6	4	4	3	3.5	3.25	3.25	2.5	3.75	3	2	125.75
2010	H	PHD	D	6	4	4	4	4	4	4	4	3	4	0	136
2011	H	TB	D	6	4	4	3	4	4	3	4	3	3	3	139
2015	H	PHD	B	6	4	4	4	4	4	4	4	4	0	0	132
2015	H	LH	B	6	3	3	3	3	3	3	3	4	2.4	0	108
2009	D	WHD	D	6	4	4	4	4	4	4	4	3.5	4	0	138
2014	H	AD	B	6	4	4	4	4	4	4	4	4	4	0	140
2014	T	WT	D	6	4	4	4	4	4	3.75	4	4	3	0	136.75
2011	H	PHD	B	6	4	4	3	4	3	4	3	4	3	0	125
2015	H	PHD	D	6	4	4	4	4	4	4	3	3	4	4	152
2009	D	WHD	D	6	4	4	3	4	4	3	4	4	2	0	126
2010	T	GHT	D	6	3.5	3.5	2.5	3.5	3	2.5	3	4	3	0	109.5
2014	H	PHD	D	6	4	4	3	4	4	3	4	4	2	0	126
2011	H	PHD	D	6	4	4	3.8	3.8	3.8	4	4	4	3.6	0	136.8
2012	P	HV	D	6	3	3	1	1	1	1	1	4	0	0	61
2008	H	LH	D	6	3.5	3.5	2.5	3.5	3.5	2.5	3	2.5	2.5	0	104.5
2013	T	WT	D	6	0	0	0	0	0	0	0	0	0	0	0
2009	T	GHT	D	6	4	4	4	4	4	4	4	3	4	0	136
2013	S	KBD	B	6	4	3	3	3	4	4	4	4	2	0	124
2006	D	SHMD	B	6	4	4	4	3	4	4	4	4	2	0	129
2007	H	SK	B	6	4	4	4	4	4	4	4	4	4	4	160
2005	H	AD	D	6	4	3	3	4	4	4	3	3	4	0	125
2015	H	AD	B	6	4	4	4	4	4	4	4	4	4	0	140
2011	T	GHT	B	6	4	4	3	4	4	3	2	3	4	0	118
2009	H	SK	D	6	4	4	4	4	4	4	4	4	3.5	0	139
2009	H	AD	D	6	4	4	4	4	4	4	4	4	3	0	138
2010	T	GHT	D	6	2	3	4	1	1	4	2	4	4	0	99
2012	H	SK	D	6	4	3	4	4	4	4	4	4	4	0	136
2014	H	SK	B	6	4	4	3.5	4	4	3.5	3.5	4	3	0	131
2009	T	PRT	D	6	3	3	2	3	3	3	2	2	2	0	90
2014	H	BMSH	B	6	3	3	3	3	3	3	3	3	4	2	117
2010	D	WHD	D	6	3	4	4	4	4	4	4	4	4	0	136
2011	H	PHD	D	6	4	3	3	4	4	2	2	4	4	0	113
2013	H	SK	D	6	4	3	4	4	4	4	4	3	3	0	130
2009	H	SK	D	6	4	4	4	4	4	4	4	4	4	0	140
2005	D	WHD	D	6	2	2	2	2	4	2	2	4	2	0	86
2006	D	WHD	B	6	3	3	3	2	2	3	3	4	3	0	102
2011	H	PHD	D	6	4	4	4	4	4	4	4	4	4	0	140
2005	D	WHD	D	6	4	4	4	4	4	4	4	4	2.5	0	134
2010	H	PHD	D	6	3	3	3	4	4	4	3	4	4	0	123
2015	H	PHD	D	6	0	0	0	0	0	0	0	4	4	0	24
2005	H	BMSH	D	6	3	4	4	4	4	4	4	4	4	4	156
2015	D	SHD	B	6	4	4	3	3	3	2	2	3	4	0	106
2012	H	PHD	D	6	4	4	3.6	4	4	3.6	3.8	4	3.2	0	133.6
2011	D	WHD	D	6	4	4	4	3	4	4	4	2	4	0	129
2015	T	WT	D	6	4	4	3	4	4	3	4	4	3	0	128
2015	S	WSL	D	6	4	4	4	4	4	4	4	3	1	0	130
2012	H	BMSH	B	6	4	4	4	4	4	4	4	4	3.5	2.5	151.5
2013	H	SK	B	6	4	4	3.66667	4	3.66667	3.66667	3.66667	3	3.33333	0	128.667
2013	H	SK	D	6	4	3	4	4	3	3	4	4	3	0	125
2012	D	WHD	D	6	4	4	4	4	4	4	4	4	3	0	138
2006	T	GHT	D	6	4	4	4	4	4	4	4	4	0	0	124
2013	H	SK	B	6	4	4	3	4	4	4	3	4	3	0	129
2005	T	WT	D	6	4	4	4	4	4	3	3	4	3	0	127
2013	H	BMSH	B	6	4	4	4	4	4	4	4	4	4	3	155
2006	D	WHD	D	6	4	4	4	4	4	4	4	4	2	0	132
2005	D	WHD	B	6	4	4	4	4	4	4	4	4	4	0	140
2014	H	SK	B	6	4	4	3	4	4	4	4	4	3	0	133
2010	H	PHD	B	6	4	4	2	4	4	2	2	2	2	0	100
2013	D	WHD	D	6	4	4	4	3	3	4	4	4	4	0	133
2007	T	GHT	D	6	4	3	3	4	4	3	3	3	2	0	114
2014	H	SK	B	6	4	4	3	3	3	3	4	4	3	0	121
2006	T	WT	D	6	3	3	3	4	4	3	4	3	4	0	120
2014	D	WHD	D	6	4	4	4	3	3.5	4	4	4	4	0	134
2011	H	PHD	D	6	4	4	4	4	4	4	3	3	3	0	130
2012	H	SK	D	6	4	4	4	4	4	4	4	4	3.5	0	139
2007	H	SK	D	6	4	4	4	4	4	4	4	4	1	0	134
2014	D	WHD	B	6	4	4	3	4	4	3	4	4	4	0	130

## Sheet: Sheet2
Year	Breed group	Scent (nose)	Searching	Courage and sharpness	Voice in trial	Voice when game at sight	Correctness of the attack	Persistence	Obedience	Tracking on the lead	Announcing / barking	Total score
2007	H	4	3	2	3	4	4	4	4	2	0	119
2011	H	2.33333	2.33333	2.66667	4	4	2.66667	3.33333	3	0.666667	0	100
2015	H	4	3.5	4	4	4	4	4	4	4	0	138
2015	H	4	4	3	4	4	4	3	4	3	0	129
2014	H	4	4	3.5	4	4	3.5	3	4	3	0	127
2009	H	4	3	4	4	3	4	3	1	3	0	114
2015	H	0	0	0	0	0	0	0	4	0	0	16
2009	H	3	4	3	3	3	2	2	4	2	0	102
2013	H	4	4	3.33333	3.66667	3.66667	3.66667	3.33333	4	3.66667	0	130.333
2013	H	4	3	2.5	4	3	3.5	2.5	4	3	0.5	116.5
2008	H	4	4	3	3.66667	3.33333	3.66667	4	4	3	0	127.667
2005	H	4	4	2	3	3	3	3	4	4	0	114
2005	H	4	4	3	3	3	2	2	3	4	0	106
2005	H	4	4	4	4	4	2	4	2	3	0	118
2014	H	3	3	4	4	3	4	4	4	4	0	128
2014	H	4	4	2	2	2	2	3	4	0	0	94
2009	H	3	4	2	2	2	2	2	4	4	0	94
2008	H	4	4	2	3	3	3	2	3	3	0	104
2011	H	3	3.5	2.5	4	4	3	2.5	4	2.5	0	115
2010	H	3	3	3	4	4	3	3	3	3	0	112
2015	H	4	4	3	3	4	4	3	3	1	0	118
2015	H	4	2.33333	1.66667	2.33333	2	2	2	4	2.66667	0	88
2015	H	4	4	0	0	0	0	0	4	0	0	48
2010	H	4	4	3	3.5	3.5	3	3	3	3	0	114.5
2011	H	2	3	2	3	3	4	2	4	4	0	103
2009	H	2.5	2.5	1.5	2	2	1.5	1.5	3.5	2.5	0	74
2014	H	2.5	3	1.5	2.5	2	2.5	2	4	1.5	0	84.5
2015	H	4	4	4	4	3	4	4	4	2	0	132
2015	H	4	4	4	4	4	4	4	4	1	0	134
2009	H	4	4	4	4	4	3	3	4	0	0	123
2015	H	4	4	4	4	4	3	4	4	3	0	133
2012	H	4	3	4	4	4	4	4	3	3	0	130
2012	H	4	4	4	3	4	4	3	3	3	0	129
2009	H	4	4	4	4	4	4	3	3	4	2	127
2008	H	4	4	2	3	3	2	2	4	1	0	99
2006	H	3	2	1	2	0	1	1	4	0	0	52
2007	H	3	4	2	1	2	4	2	4	3	0	99
2012	H	3	4	4	4	4	4	4	3	1	0	126
2010	H	3	3	2	2	1	1	1	3	0	0	65
2013	H	4	4	4	4	4	3.5	3	3	2	0	126.5
2009	H	4	3	2	3	3	3	3	4	3	0	108
2010	H	4	4	4	4	3	4	4	4	4	0	136
2013	H	3	4	4	3	3	2	2	4	2	0	107
2009	H	4	4	4	3	3	4	3	4	3	0	125
2015	H	3.5	3.5	2.5	4	4	3	3.5	4	3	0	121.5
2005	H	3	3	2	2	2	2	2	4	3	0	88
2005	H	3	2	1	1	1	1	1	4	3	0	65
2011	H	4	4	4	4	4	3	4	4	2	0	131
2012	H	4	4	4	4	4	4	4	2	3	0	130
2009	H	4	4	4	4	4	4	4	3	3	0	134
2006	H	4	4	3	4	3	4	4	3	2	0	119
2006	H	4	4	4	4	4	4	4	4	0	4	144
2015	H	0	0	0	0	0	0	0	0	0	0	0
2013	H	2	2	2	3	3	3	2	2	4	0	86
2008	H	4	4	3	4	4	3	3	4	4	0	126
2015	H	3.75	3.5	2.75	2.75	2.75	2.5	2	4	2.75	0	104
2008	H	4	4	3.5	3.5	4	3	3.5	4	3	3.5	144.5
2015	H	4	4	2	3	3	3	1	3	0	0	94
2014	H	3	3	1	3	1	0	1	4	0	0	62
2015	H	4	4	4	4	4	3.5	4	3.5	3.5	0	134.5
2014	H	4	4	3	4	4	3	3	3	3	0	120
2014	H	3	3	2	4	1	2	0	4	0	0	76
2005	H	3	3	2	4	4	2	4	4	3	0	110
2014	H	4	4	4	4	4	4	2	4	4	0	132
2012	H	4	4	2	2	2	2	2	4	2	0	94
2009	H	4	2	1	2	1	1	1	4	2	0	68
2006	H	4	4	4	4	4	4	4	4	4	0	140
2014	H	3	4	3	3	3.5	3	2	3.5	3.5	0	110
2009	H	3	2	1	2	2	1	1	4	3	0	70
2014	H	4	4	4	4	4	4	4	3.5	4	0	138
2010	H	4	1	1	2	2	2	2	3	3	0	75
2011	H	4	4	4	4	4	4	4	4	3	0	138
2006	H	4	4	3	4	4	3	3	3	2	0	114
2011	H	4	4	4	4	4	4	3.5	4	3	2	146
2011	H	3	3	2	1	1	2	2	4	2	0	79
2010	H	4	4	4	4	4	4	4	3	2	0	132
2015	H	4	4	4	4	4	4	4	4	3	0	138
2015	H	4	4	4	4	4	4	4	4	4	0	140
2012	H	4	4	2	2	1	3	1	4	4	0	95
2008	H	2.5	3.5	2.5	3.5	2.5	3	2.5	4	3.5	0	105
2010	H	3	2	4	4	4	4	3	3	2	0	114
2014	H	3	2	2	2	2	2	1	4	2	0	78
2015	H	4	4	4	3	3	4	3	4	3	0	127
2010	H	3	4	3	3	3	3	3	3	3	0	109
2009	H	2	2	1	2	2	2	2	3	0	0	65
2015	H	2	2	3	4	3	3	3	4	4	4	126
2012	H	4	4	3	3	4	4	4	4	3	0	130
2015	H	3	2	2	2	3	3	2	4	1	0	85
2014	H	3.33333	3.33333	3	3.33333	3.33333	3	3	3	3.66667	0	111.333
2013	H	3	2.5	3.5	3.5	4	3.5	3.5	4	3.5	0	120.5
2012	H	3.85714	3.85714	3.71429	3.71429	3.85714	3.57143	3.71429	3.85714	2.71429	0	129.571
2008	H	3.66667	3.33333	3	3.33333	2.66667	3	3	4	3.33333	2	128.667
2011	H	3.66667	4	3.66667	4	3.66667	4	4	3	3.66667	0	131
2005	H	4	4	3.5	3.66667	3.66667	3.66667	3.5	3.83333	3.5	0	128.833
2010	H	3	3	4	4	4	4	4	4	4	0	132
2010	H	4	4	4	4	4	3	4	4	2	0	131
2012	H	3	3	3	1	1	2	1	2	2	0	50
2012	H	2	2	1	1.5	1.5	1	1	1	1	0	46.5
2014	H	4	4	4	4	4	4	4	4	3	0	138
2010	H	4	4	4	4	4	3.5	3	4	4	0	133.5
2007	H	4	3	3	4	3	3	2	4	3	0	112
2012	H	4	4	3	4	4	3.5	4	3	2	0	124.5
2012	H	4	3	3.5	3.5	4	3.5	4	4	4	0	129.5
2014	H	4	4	4	4	4	4	3	4	4	0	136
2015	H	4	4	4	4	4	4	3	4	4	0	134
2005	H	4	3	2	3	4	3	2	4	2	0	114
2015	H	4	4	4	3	3	4	4	4	4	0	133
2014	H	4	4	4	4	4	3	4	4	3	0	133
2005	H	4	4	4	4	4	4	3	4	0	0	120
2005	H	4	3	3	4	4	4	3	4	2	0	121
2005	H	3	3	4	4	4	4	4	4	4	0	134
2014	H	4	4	3	4	3	4	3	4	3	0	125
2011	H	4	4	3	3	3	4	4	4	3	0	126
2010	H	3.33333	3.33333	3	4	3	3	3	3.33333	3.66667	0	116.667
2013	H	4	4	4	4	4	4	4	4	4	3	155
2011	H	3.5	3.5	3.5	3.5	3.5	3	3	3.5	2.5	0	116
2011	H	0	0	0	0	0	0	0	4	0	0	16
2012	H	3	2	1	2	1	1	1	4	2	0	64
2012	H	3	3	3	3	3	3	3	4	3	0	109
2012	H	4	3	2	2	2	2	2	4	2	0	90
2014	H	0	0	0	0	0	0	0	0	0	0	0
2007	H	3	4	3.5	4	4	4	3.5	4	3.5	0	130.5
2013	H	3	3	2	2	2	1.5	2	3.5	2	0	81.5
2008	H	4	4	3.33333	4	4	3	3.66667	3.66667	3	3	142
2015	H	3.66667	3.66667	3.33333	3.66667	4	4	4	3.66667	3.33333	1	135.333
2015	H	4	4	4	4	3.75	4	4	3.75	3.25	0	136.5
2014	H	4	4	4	1	1	4	4	4	3	0	117
2005	H	4	4	4	4	4	4	3	4	3	0	132
2005	H	4	4	4	4	3.66667	4	4	4	3.33333	0	136
2013	H	4	4	4	4	4	3	4	3	3	0	129
2012	H	4	4	2	4	4	2	4	3	3	0	114
2006	H	4	4	4	3	3	4	4	4	3	0	129
2007	H	2	3	3.5	4	3.5	3	3.5	4	2	0	112.5
2015	H	3.66667	3.66667	3	3	3	3.66667	3.66667	4	3.66667	4	141.667
2013	H	3	3	2	3	3	4	2	4	4	0	107
2015	H	4	4	3.75	4	3.75	4	4	4	3.25	0	136.25
2009	H	3	2	1	1	1	3	1	4	4	0	79
2006	H	3	3	2	4	3	2	2	4	2	0	94
2012	H	4	3	2.5	3	3	3	2.5	4	3	0	108.5
2005	H	4	4	2	2	2	2	2	4	3	0	94
2006	H	4	4	2	2	2	2	2	4	4	0	98
2015	H	3	3	3	4	4	3	3	4	2	0	114
2009	H	4	4	4	3.5	3.5	4	4	4	4	2	146.5
2013	H	4	4	3.5	3.5	4	4	3.5	4	4	0	134
2010	H	4	4	4	3	4	4	3	4	4	0	133
2007	H	0	2	0	0	0	0	0	4	0	0	24
2015	H	3.85714	3.85714	3.28571	3.85714	3.85714	3.71429	3.71429	4	3.28571	0	130.286
2015	H	3.83333	3.83333	3.5	3.83333	3.5	3.66667	3.5	4	3.16667	2.16667	139.167
2012	H	4	3	3.5	4	4	3.5	4	3.5	3.5	4	148
2008	H	3	3.5	3.5	3.5	3.5	3.5	3.5	3.5	1.5	0	116.5
2010	H	4	3.5	2.5	2.5	2	2	2	3	2.5	0	93
2006	H	3.66667	4	4	3.66667	3.66667	3.66667	3.66667	3.33333	2.33333	0	124
2013	H	4	4	4	4	4	4	4	4	4	0	140
2013	H	2	2	2	2	1	2	2	3	4	0	74
2011	H	4	4	3.5	4	4	3.5	2.5	3.5	2.5	0	124
2015	H	3	3	3	4	4	4	4	4	3	0	125
2013	H	3	3	4	4	4	4	3	4	3	0	126
2008	H	2	3	3	3	3	4	2	2	4	0	100
2013	H	4	4	4	4	4	4	4	4	3	0	138
2013	H	2	2	2	3	3	2	3	4	4	0	104
2010	H	2	2	2	4	3	3	2	4	3	0	85
2008	H	4	4	3	4	4	3.5	4	3.5	3.5	0	129.5
2010	H	2	2	2	2	2	2	2	4	3	0	80
2014	H	4	4	4	4	4	4	4	4	3	0	138
2014	H	4	4	3	3	4	3	3	4	3	0	121
2012	H	0	1	0	0	0	0	0	4	4	0	14
2009	H	4	4	4	4	4	4	3	4	4	0	136
2008	H	4	4	3	4	4	3	2	4	4	0	122
2006	H	4	4	4	4	4	4	4	4	3	0	136
2015	H	0	0	0	0	0	0	0	4	2	0	20
2009	H	3.42857	3.42857	2.42857	2.42857	2.71429	2.85714	2.57143	3.71429	3.28571	0	104
2011	H	4	3	4	4	4	3	3	3	2	0	119
2009	H	4	4	3	4	4	4	4	4	3	0	133
2014	H	4	4	4	4	4	4	4	4	4	0	140
2013	H	3.42857	3.42857	3.14286	3.14286	3.28571	3.14286	3.14286	3.85714	2.71429	0.571429	117.714
2015	H	3.66667	4	3	3.66667	3.66667	3.33333	3	3.66667	3	0	120.667
2010	H	3.66667	4	3.33333	3.33333	3.66667	3	3	3.66667	4	0	121.667
2007	H	3.5	4	3.5	4	4	3.5	3.5	4	3	0	129
2005	H	4	4	4	4	4	4	4	4	4	0	140
2012	H	4	4	4	4	4	4	4	4	3.66667	1	143
2015	H	4	4	4	4	3.5	4	4	3.75	3	2	149.75
2006	H	2	1	1	1	1	1	1	4	1	0	51
2014	H	3	3	2	3	3	2	2	3	2	0	89
2013	H	3	3	2	2	2	2	2	4	2	0	86
2005	H	4	4	4	4	4	4	4	4	4	0	140
2014	H	3.5	2.5	2.5	3	2.5	2.5	2.5	4	3	0	100
2010	H	4	4	4	4	4	4	3	3	2	1	133
2007	H	3	3	3	3	3	2	2	4	3	0	100
2012	H	4	3.5	3.5	4	4	3.5	4	4	3.5	0	132
2005	H	4	3	2	3	4	4	3	4	2	0	113
2015	H	3	4	2	3	2	3	3	3	4	0	102
2015	H	2.5	3	3	3.5	2.5	3.5	3.5	4	2.5	0	110
2015	H	2.75	3	2.75	3	3	3	3	2.75	3	0.75	105.5
2011	H	4	3	4	3	4	4	4	4	3	0	131
2005	H	3	3	2	4	2	2	2	4	3	0	94
2012	H	3	2	2	3	3	2	2	4	4	0	93
2010	H	4	3	2.5	3	3.5	2.5	3	3.5	3.5	0	109
2010	H	3.5	2	1.5	3.5	1.5	1.5	2	3	1.5	0	76.5
2013	H	2	2	3	4	2	3	2	3	0	0	86
2011	H	4	4	3	0	0	3	1	4	0	0	82
2011	H	2	2	2	3	3	2	2	4	2	0	85
2015	H	4	4	3	4	4	3.5	3	4	3.5	0	127.5
2015	H	2	2	1.5	2	2	2	2	1	2	0	67.5
2013	H	4	4	3	4	4	3	4	4	3	0	128
2007	H	4	4	3	3	4	4	4	4	3	0	130
2015	H	4	3.5	2.5	3	2.5	2.5	2	4	3	4	127
2006	H	4	4	4	4	4	4	4	4	1	0	128
2011	H	4	4	3.5	3.5	3.5	3.5	2	4	3.5	0	122.5
2013	H	4	4	3	3	3	3	3	4	2	0	115
2008	H	4	4	4	4	4	4	4	4	2	0	136
2008	H	4	4	1	2	2	1	1	4	0	0	76
2011	H	3.66667	3.33333	3	3.33333	3.33333	3	2.66667	3	3	0	110
2007	H	4	4	3	3.625	3.5	3.375	3.125	3.625	3	0	121.75
2015	H	3.75	3.75	3.5	4	3.75	3.5	3.5	3.75	0.5	0	122
2006	H	4	3.66667	3	3.66667	3.66667	3	2.33333	4	3.33333	4	139.667
2013	H	2	2	4	4	4	4	4	4	4	0	124
2005	H	4	4	4	3	4	4	4	4	4	0	137
2012	H	3	2.5	3	3	4	3.5	2.5	3	3	0	107.5
2010	H	4	3	4	4	4	3	3	3	3	0	121
2014	H	4	4	0	0	0	0	0	4	0	0	48
2011	H	3	3	4	4	4	2	2	3	3	0	108
2009	H	4	4	4	3.5	4	4	3.5	4	4	0	136.5
2010	H	4	4	3	2.5	2.5	3	3	4	3.5	0	114.5
2011	H	2	2	1	1	2	0	0	3	0	0	44
2009	H	4	3	3	3	3	3	3	4	2	0	111
2009	H	4	4	2	2	2	3	2	4	3	0	101
2014	H	4	4	3	4	4	3	1	2	3	0	108
2013	H	4	4	2	3	3	3	3	4	4	0	114
2013	H	3.88889	4	3.55556	3.77778	3.66667	3.55556	3.66667	3.77778	2.33333	0	127.556
2008	H	3	3	3	4	4	3.5	2	3.5	1.5	0	107.5
2008	H	4	4	3	4	4	2.5	2.5	3.5	2.5	0	116.5
2013	H	4	4	3.5	3.5	4	4	4	4	3.5	2	145
2006	H	4	4	3.66667	3.66667	4	3.33333	3.66667	3.66667	2.66667	0	126
2010	H	3.83333	3.83333	3	3.5	3.5	3	3.16667	4	3.83333	2.5	134
2012	H	3.83333	3.66667	3.66667	3.66667	3.66667	3.66667	3.66667	3.66667	3.66667	0.666667	132.333
2011	H	2	2	1	1	1.5	1.5	1	1	2	0	49.5
2005	H	4	4	4	4	4	4	4	4	2	0	132
2008	H	2	3	3	3	4	4	4	4	3	0	118
2015	H	1	2	2	4	3	1	1	4	3	0	77
2007	H	4	4	4	4	4	4	4	2	2	0	128
2007	H	4	3	2	4	4	2	3	4	4	3	127
2013	H	2	2	4	4	4	4	4	4	4	0	124
2007	H	4	4	3	4	4	4	4	4	3	0	133
2008	H	3	3	2	3	3	2	3	3	2	0	93
2014	H	3	3	4	4	4	4	4	4	3	0	130
2014	H	4	4	1	3	1	1	0	4	0	0	71
2009	H	4	4	4	4	4	4	4	4	3	0	138
2014	H	4	4	4	4	4	3	4	4	3	0	133
2012	H	4	4	4	3	4	4	4	3	2	0	129
2013	H	4	4	4	4	4	4	4	4	4	0	140
2013	H	4	4	4	3	3	4	3	4	4	0	129
2014	H	4	4	4	3.5	4	4	3.5	2.5	3	0	128.5
2013	H	4	4	3.5	3.5	3	3	2.5	3.5	2	0	115
2015	H	4	3	2	2	1	3	2	4	3	0	85
2015	H	4	4	4	4	4	4	4	4	4	0	140
2014	H	4	4	4	4	4	3	4	4	4	0	135
2007	H	4	4	4	4	4	3	2	3	1	0	117
2009	H	3	3	2	3	2	3	2	4	2	0	94
2012	H	4	4	4	4	4	4	3	4	2	0	132
2009	H	4	3	3	3	4	3	4	3	2	0	115
2011	H	3.5	4	3.5	3	2.5	3.5	3.5	4	2.5	0	119
2007	H	3	4	3	3.5	3	3	3	3.5	2.5	0	111.5
2012	H	3	3	1.5	2	1.5	1.5	2	4	2	0	79
2009	H	4	4	4	3.5	3.4	4	3	3.5	4	0	130.5
2014	H	4	4	4	4	3.5	4	4	4	3	0	136
2013	H	4	3.5	2.5	2.5	2.5	2.5	2	4	2.5	0	101.5
2015	H	4	4	3	3.5	3	3	3	4	1.5	0	115.5
2012	H	4	4	4	4	4	4	4	4	4	0	140
2014	H	4	4	3.66667	4	4	3.66667	4	4	2.33333	0	133.333
2006	H	2.5	3	1.5	2	2	4	2	3.5	2.5	0	89.5
2005	H	4	4	4	4	4	4	4	4	3	0	136
2008	H	4	4	4	4	4	4	4	4	3	0	138
2015	H	4	4	3	4	4	3	3	4	2	0	122
2014	H	3	3	3	2	2	3	2	4	2	0	96
2010	H	4	4	3.5	4	3.5	4	4	4	3	0	133.5
2015	H	4	4	3.5	3.5	3.5	3.5	3.5	4	3	0	127.5
2006	H	4	4	4	4	3	4	3	4	4	0	132
2013	H	3.5	3	3	3	3	3.5	3	4	3.5	0	114.5
2009	H	4	4	4	4	4	4	2	3	3	0	126
2006	H	4	4	2	3	3	2	2	4	3	0	101
2009	H	3	2	3	3	4	3	2	3	2	0	99
2006	H	4	4	3	4	4	3	4	4	4	0	130
2015	H	2	2	2	2	2	2	1.5	3	0	0	68
2008	H	4	4	4	4	4	4	4	4	2	0	136
2008	H	3.5	3.5	3	3.75	3.5	3.25	3.25	4	3	0	119.5
2008	H	4	4	3	3	3	3	3	4	2	0	115
2007	H	2	2	1.5	2	2.5	1.5	1.5	3	2	0	69
2015	H	2.5	3	2.5	3	3	3	3	4	0.5	0	99.5
2015	H	3.8	3.6	3.4	4	4	3.8	3.2	3.8	2.6	0	126.8
2011	H	0	0	0	0	0	0	0	3	0	0	12
2015	H	3	2	2	3	2	2	3	4	1	0	88
2011	H	3	3	4	4	4	4	4	3	0	0	120
2011	H	4	4	4	4	4	4	4	4	4	0	140
2008	H	3.5	4	3.5	4	4	3.5	3.5	4	3.5	0	130
2014	H	4	3	2	2	2	3	2	4	0	0	91
2011	H	4	3	4	4	4	4	4	3	3	0	130
2012	H	4	4	4	3	4	4	4	4	4	0	137
2007	H	4	4	4	4	4	4	4	4	3	0	138
2007	H	4	4	4	4	4	4	3	4	4	4	156
2006	H	4	4	4	3	3	4	3	4	3	0	125
2010	H	3	3	4	4	4	4	4	3	3	0	126
2012	H	3	4	3	3	2	3	3	4	3	0	109
2014	H	3.33333	3.66667	4	4	4	4	3.66667	4	3	0	132.667
2011	H	4	4	3	4	4	4	2	4	3	0	125
2013	H	4	4	3	4	3	3	3	3	2	0	114
2015	H	4	4	2	4	4	2	1	4	3	0	106
2008	H	3.8	3.6	3.4	3.6	3.4	3.8	2.6	3.4	3	0	119.2
2007	H	4	4	4	4	4	4	4	2	4	0	132
2011	H	4	4	3	3	3	3	4	2	1	0	104
2010	H	3	3	1	1	1	1	1	4	2	0.5	67.5
2012	H	2	3	2	4	4	2	2	2	2	0	88
2009	H	4	4	3.57143	3.57143	3.57143	3.71429	3.85714	4	3.42857	2.14286	142.143
2010	H	4	3.75	2.25	3.25	2.75	2.75	3	3.75	2	0	107.75
2015	H	3	3.5	1.5	2	2	2	1.5	4	1	0	81.5
2011	H	4	2	1.5	1	1	1.5	1	4	3	0	72
2009	H	2.5	2.5	2	3.5	3.5	2.5	2.5	4	1.5	0	96
2006	H	4	4	4	4	4	4	4	4	3	0	134
2012	H	4	4	4	4	4	4	3	3	4	0	132
2009	H	4	4	3	4	4	4	4	4	2	0	131
2012	H	4	4	4	4	4	4	4	4	3	0	138
2015	H	4	3	4	4	4	4	4	3	3	2	140
2013	H	3	3	4	4	4	4	4	2	0	0	116
2011	H	4	3	4	4	4	3	3	4	4	0	127
2015	H	4	4	4	4	4	4	3	4	4	0	136
2015	H	3.5	3.5	4	3.5	4	4	3.5	4	3.5	0	131.5
2008	H	3	4	3	4	3	3	2	4	3	0	112
2006	H	4	4	4	4	4	4	4	4	4	0	140
2012	H	3	4	4	3	3	4	4	4	3	0	127
2009	H	3.5	2.5	3	4	4	3	3	4	3.5	0	117
2009	H	4	3.5	3	4	3	3	3.5	4	2.5	0	119
2009	H	4	2	4	3	3	4	2	4	3	0	107
2009	H	4	4	4	4	4	4	4	4	3	0	136
2015	H	4	4	4	4	4	4	4	4	4	0	140
2009	H	4	3.5	3.5	3	3	3.5	3.5	4	2	0	119
2014	H	4	4	4	3.5	4	4	4	4	2.5	0	135.5
2010	H	4	4	4	4	4	4	4	2	4	0	132
2012	H	4	4	4	4	4	4	4	4	3	0	138
2011	H	4	3	4	3	4	4	3	4	1	0	123
2008	H	4	4	4	4	4	4	4	4	4	0	140
2007	H	4	4	3.5	4	3.5	4	3.5	4	3	0	136
2010	H	4	4	3	4	4	4	4	4	2	2	141
2014	H	4	4	4	4	3	4	4	3	3	0	130
2014	H	3.5	4	3.5	4	3.5	3.5	4	4	4	0	131
2010	H	4	3.8	3.4	3.6	3.6	3.4	3.8	4	2.8	0	127.2
2007	H	3	3.33333	3	3.33333	2	3.33333	3	4	3.66667	0	107.667
2007	H	4	3.5	3.5	4	4	3.5	4	4	3	0	131
2015	H	3.5	3.5	3	3.5	2.5	2.5	1.5	4	2.5	0	98
2014	H	4	3.5	4	4	3.5	4	4	4	3	0	134
2011	H	3	3.5	3.5	4	4	3.5	3	4	3	0	123
2009	H	4	3.5	3.5	3	3	4	3.5	4	2	0	122.5
2014	H	2	1	2	1	1	2	1	4	2	0	63
2010	H	4	4	4	3	3	4	4	4	4	4	133
2008	H	4	4	2	4	4	3	3	4	2	0	117
2015	H	4	4	3	3	4	3	4	4	2	0	123
2009	H	2	1	1	2	2	2	2	4	2	0	69
2014	H	3	3	2	4	4	2	3	4	3	0	106
2010	H	4	4	4	3	4	4	3	4	3	0	131
2006	H	4	4	4	4	4	4	4	4	3	0	136
2013	H	4	3	2	4	2.5	2.5	2	4	2	0	100.5
2015	H	2	2	2	3	3	2	3	4	0	0	85
2008	H	4	4	4	4	4	4	3	4	4	0	136
2015	H	4	3	4	3	3	3	4	3	3	0	118
2015	H	4	4	4	4	4	4	3	4	3	0	134
2013	H	4	4	3	3	3	4	3	3	2	0	116
2011	H	4	4	3	3	3	3	2	4	2	0	111
2008	H	4	4	3	4	3	3	3	4	3	0	120
2015	H	0	0	0	0	0	0	0	0	0	0	0
2015	H	4	4	4	4	4	4	4	4	4	0	140
2012	H	3	2	1	2	1	2	1	4	1	0	67
2007	H	4	4	3	3	2	3	2	4	3	0	109
2014	H	4	4	4	4	4	4	4	4	3.5	1.5	146.5
2005	H	4	4	3.5	4	3	3.5	3	4	3	0	123
2015	H	4	4	3	3	3	3	2	4	2	0	111
2014	H	4	4	3	4	3	4	3	4	4	3	142
2013	H	3	3	4	4	4	4	4	4	4	0	132
2014	H	4	4	4	4	4	4	4	4	4	0	140
2005	H	4	4	3	4	3	3	2	4	4	0	118
2005	H	4	4	3	3	4	3	4	4	1	0	115
2005	H	4	4	4	4	4	3	4	4	2	0	127
2005	H	4	3	2	3	2	2	3	4	0	0	87
2008	H	3	3	2	2	2	2	1.5	3.5	3.5	0	85
2009	H	4	4	4	4	3	4	4	4	4	0	136
2009	H	4	3	4	3	2	4	3	2	2	0	109
2009	H	4	3	4	4	4	4	4	3	4	0	132
2012	H	4	4	4	3	4	4	3	4	3	1	136
2015	H	3.5	3.5	2.5	3	3	2	2	4	2.5	0	100.5
2006	H	4	3	2	3	2	2	2	4	2	0	91
2012	H	3	4	1	2	1	1	1	4	0	0	68
2010	H	4	4	2	2	1	4	2	4	2	2	120
2010	H	2	2	2	3	3	2	2	4	4	0	89
2007	H	3.66667	3.33333	3.66667	4	3.66667	3.66667	3.66667	3.33333	3	0	123.667
2007	H	4	3.5	3	3.5	4	3.5	3.5	4	2	0	123
2015	H	3.5	3.5	2.25	3	2.75	2.5	2	4	3.25	0	102.25
2010	H	4	4	4	4	4	4	3.5	4	3	0	136
2014	H	2.33333	2	2	2.66667	2.66667	2	2	3.66667	1.66667	0	82
2014	H	3	3.5	4	4	4	4	4	3	2.5	0	127
2013	H	4	4	2	2	1	2	4	3	4	0	98
2015	H	2	2	2	1	0	0	0	3	0	0	41
2012	H	3	3	4	4	4	4	4	4	2	0	128
2005	D	3	1	2	3	3	2	2	4	4	0	95
2011	H	4	4	4	4	4	4	4	4	4	0	140
2005	H	3	3	3	4	4	4	3	2	1	0	105
2013	H	4	4	4	4	4	4	3	4	4	0	136
2009	H	0	0	0	0	0	0	0	4	0	0	16
2013	H	3.66667	4	3.66667	4	4	4	3.66667	3.33333	3.33333	0	131.667
2006	H	3	3.5	2	2.5	1.5	2.5	2.5	3.5	2	0	87
2009	H	4	4	4	4	4	4	4	4	4	0	140
2008	H	4	4	4	4	4	4	4	3	3.5	0	135
2009	H	4	4	4	4	4	3	3	4	3	0	129
2012	H	4	4	4	2	2	3	4	3	2	0	113
2010	H	3	3	4	4	4	3	3	3	0	0	111
2014	H	3	3	1	4	1	0	0	4	0	0	61
2009	H	4	1	1	1	1	2	1	4	3	0	72
2015	H	4	4	3	4	4	3.5	3.5	4	2.5	0	127.5
2010	H	3.66667	3.66667	2.33333	3.33333	3	2.66667	2	3.66667	2.33333	0	103.667
2006	H	3	3	4	4	4	4	4	3	3	0	126
2014	H	4	4	3.5	4	4	4	4	4	3	0	135.5
2014	H	2	2	1	2	1	2	1	4	2	0	65
2011	H	4	3	2	1	1	2	2	4	3	0	85
2012	H	4	4	4	4	4	4	4	4	2	0	136
2005	H	4	3	3	3	4	4	3	4	4	0	126
2011	H	4	4	3	4	3.6	3.2	3.4	4	3	0	125
2007	H	4	4	3	4	4	4	2	3	4	0	123
2011	H	3	3	2	3	3	2	3	4	3	0	99
2007	H	4	4	3	4	3	3	3	3	3	0	116
2007	H	4	4	3	4	4	3	3	3	4	0	122
2012	H	4	4	3	3	3	4	3	4	3	0	122
2014	H	4	3	4	3	3	4	4	4	3	0	127
2015	H	4	4	3	4	4	3	4	4	3	0	128
2012	H	4	4	1	1	1	1	1	3	0	0	65
2009	H	4	4	4	3	4	4	4	4	3	0	133
2012	H	3.66667	3.66667	3.16667	4	3.66667	3.5	3.83333	3.83333	3.66667	2.66667	140.667
2014	H	4	4	2	4	4	3	3.5	4	3.5	0	122
2005	H	4	3.5	3.5	3.5	3	3.5	2.5	4	2	0	114.5
2005	H	3.75	3.75	3.25	3.25	3.5	3.25	2.75	4	3.5	3	134.75
2009	H	3.5	3.5	3	3	3	3	3	4	2.5	0	112
2008	H	4	4	4	3	3	3	3.5	4	2.5	0	118
2008	H	3.75	4	3.75	3.75	3.5	4	3.5	4	2.5	0	130
2012	H	4	4	4	4	4	4	3.5	4	3.5	3.5	154.5
2011	H	4	4	4	4	4	4	3.5	3.5	1	0	130
2006	H	3.5	3	2	3	3.5	2.5	2.5	4	4	0	107.5
2006	H	4	4	4	4	4	4	4	2.5	2	0	126
2010	H	4	4	2.5	4	4	4	2.5	4	3.5	0	125.5
2005	H	4	4	3.5	3.5	3	3	2.5	4	2.5	0	107
2007	H	4	4	3.5	4	4	4	4	3.5	2.5	0	132.5
2012	H	3.5	2.5	2.5	4	2.5	3	2.5	4	3.5	0	104.5
2015	H	3.5	3.25	2.75	3.5	3	3	3	4	3.75	0	113.75
2006	H	3.8	3.6	3.6	4	3.8	3.8	4	4	3.2	0	131.4
2013	H	3.6	4	3.6	3.6	4	3.6	3.8	3.6	3.2	0	129.2
2013	H	4	4	4	4	4	4	4	4	3.5	0	139
2009	H	0	0	0	0	0	0	0	4	3	0	24
2015	H	4	4	4	4	4	4	4	3.5	2.5	0	135
2013	H	4	4	2	2	3	2	2	4	1	0	96
2010	H	4	3	4	3	4	4	3	4	3	0	127
2015	H	4	4	4	3	4	4	4	4	4	3	152
2011	H	1	1	1	1	2	2	1	4	3	0	60
2010	H	2	3	2	3	3	2	2	4	2	0	89
2012	H	4	4	3	3	3	4	2	4	3	0	118
2006	H	4	4	3	3	3	4	3	3	2	0	112
2006	H	3	3	1	4	4	1	1	4	0	0	76
2011	H	4	4	4	3	3	4	4	4	4	0	133
2006	H	2	1	1	2	1	3	1	4	3	0	72
2007	H	2	2	1	2	1	1	1	4	0	0	56
2010	H	4	4	2	3	2	2	2	4	4	0	101
2009	H	4	4	4	4	4	4	4	4	4	0	140
2009	H	4	4	3	3	3	2	2	4	0	0	102
2014	H	4	3	4	4	4	4	4	4	3	3	149
2011	H	4	4	4	4	4	4	4	4	3	0	138
2009	H	4	4	2	2	2	2	3	4	3	0	100
2005	H	4	4	4	4	4	4	4	4	2	0	132
2006	H	4	4	3.4	3.6	3.2	3.8	3	4	3.6	0	126
2010	H	4	4	3.33333	3.66667	4	3.66667	2.66667	3.66667	0.666667	0	120.667
2014	H	4	4	4	4	4	4	4	4	3.5	2	149
2015	H	4	4	3	4	3.5	4	4	2.5	3	0	125
2011	H	4	4	4	3.5	4	4	4	4	3	2	146.5
2011	H	4	3.8	3.2	4	4	3.4	3.6	4	2.6	0	127.8
2015	H	3.75	3.5	3.25	3.5	3.5	3	2.75	4	2.25	0	116.25
2005	H	4	3	3	2	2	4	2	4	4	0	111
2012	H	4	4	3	4	4	3	3	4	4	2	136
2006	H	4	4	3	4	4	3	4	3	3	0	122
2009	H	3	3	3	3	3	2.5	3.5	4	3	0	108.5
2011	H	4	4	4	4	4	4	4	4	4	0	140
2013	H	4	3	4	4	4	4	4	4	3	0	134
2008	H	3	2	2	4	2	2	2	3	4	0	88
2013	H	4	3	4	4	4	4	3	4	4	0	132
2014	H	4	4	4	4	4	3	3	4	4	0	131
2007	H	3	2	3	4	4	2	2	4	3	0	105
2014	H	4	3	3	4	4	3	3	4	3	0	121
2013	H	4	3	4	4	4	4	4	3	1	0	126
2015	H	4	3	4	4	4	4	4	4	3	0	134
2010	H	4	4	3	3	4	4	2	3	4	0	128
2006	H	4	4	4	3	3	3	4	4	3	0	124
2014	H	4	4	4	4	4	4	4	4	3	0	138
2010	H	3.5	3.5	3.5	4	3.5	3.25	3.25	3.75	3.25	0	122.25
2013	H	4	4	3	4	4	4	4	3	3	0	129
2005	H	4	4	4	3.83333	4	3.83333	4	4	3.33333	0	136
2010	H	4	4	4	4	4	4	4	3	3	0	134
2005	H	4	4	4	4	4	4	4	4	3.5	2	148
2008	H	4	4	3.66667	3.66667	3.66667	3.33333	4	3.66667	4	0	131.333
2012	H	3	4	3.66667	3	2.66667	3.66667	2.66667	4	2.33333	0	115.667
2011	H	4	4	4	4	4	4	4	3	4	0	136
2014	H	4	4	4	4	4	4	3	4	3.5	0	135
2014	H	3	4	3	3	3	3	3	2	4	4	111
2007	H	4	4	4	4	4	4	4	3	4	0	136
2009	H	3	3	4	4	3	3	3	4	3	1	122
2015	H	3.5	3	3.5	3.5	3.5	3.5	3.5	4	3	0	121.5
2013	H	4	4	4	4	4	4	4	4	4	0	140
2011	H	3	3	3	4	4	4	4	2	3	0	117
2007	H	3	3	2	4	4	2	2	4	1	0	98
2015	H	3.33333	3.33333	2.66667	3	2.66667	3	2.33333	4	0.666667	0	101.333
2013	H	3.66667	3.66667	4	3.33333	2.66667	3.66667	3.33333	3.66667	3	0	122.333
2008	H	3.5	3.5	2.5	2.5	2.5	2.5	2	3.5	1.5	0	93.5
2015	H	4	4	2	4	4	2	1	4	4	4	128
2015	H	4	4	4	4	4	3.5	3.5	4	4	3.5	153
2008	H	4	4	4	4	4	4	4	4	4	0	140
2010	H	4	4	3	3	3	3	4	4	4	0	123
2005	H	4	4	3.33333	3.33333	3.66667	3.33333	3	4	3.33333	0	123.333
2009	H	4	4	4	4	4	4	4	4	3	0	138
2013	H	4	4	4	4	4	4	3	4	4	0	136
2006	H	2	3	2	3	3	3	2	3	0	0	80
2008	H	3	4	3	4	3	4	3	4	3	0	121
2013	H	0	4	4	2	2	2	2	3	0	0	80
2009	H	4	4	4	3	4	4	4	3	4	0	133
2012	H	4	4	4	4	4	4	4	4	3	4	154
2013	H	3.66667	3.33333	3.16667	3.33333	3.16667	3.33333	3	4	3	0	117.167
2012	H	2.5	2.5	3	3.5	3	4	3	4	3	0	111.5
2011	H	4	4	4	4	4	4	4	4	3.75	0	139.5
2005	H	4	4	3.33333	3.66667	2.66667	3	3	3.66667	3.33333	0	117.333
2012	H	4	4	1	1	1	1	1	4	4	0	77
2014	H	4	4	4	4	4	4	4	4	2	0	136
2006	H	4	4	4	4	4	4	4	4	0	0	124
2006	H	4	4	2	4	4	2	2	4	4	0	112
2013	H	3	3	4	3	4	4	3	4	2	0	121
2014	H	0	0	0	0	0	0	0	4	0	0	16
2012	H	4	4	4	3	4	4	3	4	4	0	133
2013	H	0	0	0	0	0	0	0	4	0	0	16
2014	H	4	4	4	4	4	4	4	4	4	0	140
2014	H	4	4	4	4	4	4	4	4	4	0	140
2009	H	4	4	4	4	4	4	4	3	2	0	132
2010	H	4	4	4	4	4	4	4	4	1	0	134
2011	H	2	2	1	2	1	1	1	4	4	0	64
2013	H	3	4	4	4	4	4	4	4	2	0	132
2015	H	4	4	4	3	3	4	2	3	2	0	117
2010	H	4	4	4	4	4	4	4	4	4	0	140
2009	H	4	4	3	4	4	3	2	3	4	2	128
2014	H	3	2	3	3	3	3	2	4	2	0	95
2014	H	4	4	3	4	4	3	3	4	3	0	124
2014	H	4	4	4	3.75	3.75	4	3.75	4	3.25	1	140.75
2012	H	4	4	4	4	4	4	4	4	4	0	140
2007	H	4	4	4	4	4	4	4	4	4	0	140
2010	H	4	4	3	4	4	4	4	2	3	0	125
2011	H	3	2.5	3	3	3.5	4	2	3	2	0	104
2008	H	4	4	4	4	4	4	3.5	3.5	3	0	134
2007	H	3.5	3.5	4	4	3	4	3	4	3.5	2	137
2015	H	3.5	3.5	2.5	3	2.5	3	2	3.5	3.5	0	106.5
2011	H	4	4	4	4	4	4	4	4	1	0	134
2013	H	3.5	4	3.5	3.5	3.5	3.5	3.5	3	3	0	121.5
2008	H	3.77778	3.77778	3.11111	3.66667	3.66667	3.44444	3.22222	4	3.33333	0	124.222
2010	H	3.66667	3.66667	3.66667	3.66667	4	3.66667	3.66667	4	2.33333	0	128.333
2013	H	4	4	4	4	4	3.75	3.5	4	3.5	3.25	152
2012	H	0	0	0	0	0	0	0	4	0	0	16
2015	H	3	3	0	0	0	0	0	4	0	0	40
2011	H	4	4	4	4	4	4	4	4	3	0	138
2012	H	4	4	4	4	4	4	4	4	3	3.5	155.5
2012	H	4	4	4	4	4	4	4	4	3	0	138
2011	H	3	4	2	2	2	3	2	3	4	0	95
2013	H	4	3	3	4	4	3	2	4	3	0	104
2010	H	4	4	3	4	4	3	4	3	0	0	118
2014	H	3	3	2	2	2	2	2	3	0	0	78
2010	H	3.66667	4	3.66667	3.66667	3.66667	3.66667	3.66667	3.83333	3.33333	0	129.667
2012	H	4	4	4	4	4	3	4	4	1	0	129
2011	H	4	4	3	3	2	3	2	3	4	0	107
2011	H	3	3	3	4	4	3	4	4	4	0	122
2011	H	4	4	3	4	4	3	3.5	4	0.5	0	121
2014	H	4	4	2	3	3	3	2	4	3	0	108
2005	H	4	3	4	4	4	4	4	4	2	0	130
2012	H	3	2	2	2	2	2	2	3	1	0	76
2012	H	3	2	2	2	2	2	2	3	3	0	80
2010	H	4	4	3	3	4	3	2	4	2	0	115
2007	H	3	3.25	2.5	3.25	3	2.75	2	3.25	2.75	0	99.5
2011	H	3.5	3.5	2.25	3.5	3	2	2.5	4	2.25	0	102.25
2012	H	3.66667	3.33333	2.66667	3.33333	3	3	2.66667	4	3.33333	2	121.667
2008	H	3.5	3.33333	3	3.66667	3.5	2.83333	2.5	3.83333	3.33333	0	113.5
2014	H	2	2	2	3	2	2	3	4	3	0	87
2014	H	4	4	4	3	3	4	3	3	2	0	121
2013	H	0	0	0	0	0	0	0	3	0	0	12
2009	H	4	4	4	4	4	4	4	4	4	0	140
2013	H	4	4	4	4	4	4	4	4	4	0	140
2010	H	3	2.66667	2.66667	3	2.33333	2.33333	2.33333	3.66667	2.66667	0	95.3333
2012	H	3	2.2	2.8	2.8	2.6	2.8	2.6	3	3	0	96
2007	H	3	3	4	4	3	4	4	3	2	0	120
2010	H	4	3.5	2	3	3	3	3	4	3	0	110
2015	H	4	4	4	3	3	4	4	4	2	0	129
2013	H	4	4	4	4	3	4	4	4	3.5	0	135
2006	H	2	2	2	2	2	2	1	4	0	0	66
2011	H	4	4	3.33333	3.33333	3.66667	4	3.66667	3.66667	2.66667	2.33333	139.667
2010	H	3.66667	3.33333	2	2	2.33333	2	2.33333	4	3.66667	0	94.6667
2010	H	3.5	3.5	4	4	4	4	4	4	3	0	134
2010	H	3.5	4	4	4	4	4	4	3	3	0	132
2009	H	4	4	3.33333	3.66667	3.66667	3.33333	2.33333	3.33333	2.66667	0	118.333
2006	H	2.83333	3.83333	2.83333	3.66667	3.16667	3.16667	2.83333	3.33333	3	0	109.333
2007	H	2.33333	2.66667	2.33333	2.33333	2.33333	3.33333	2.66667	4	3	0	97.3333
2006	H	4	4	4	4	3	4	4	4	3	0	132
2008	H	4	4	4	4	4	4	4	4	3	0	138
2015	H	4	4	4	4	4	4	4	4	3	0	138
2008	H	4	4	4	4	4	4	4	4	4	0	140
2011	H	4	4	3	3	3	3	3	3	4	3	130
2014	H	3	3	3	3	3	4	3	4	3	4	134
2011	H	4	4	4	4	4	4	4	4	4	0	140
2011	H	2	2	2	3	3	3	4	4	3	0	100
2010	H	4	4	1	3	1	2	2	4	2	0	88
2013	H	3	4	4	4	4	4	4	4	4	0	136
2011	H	4	4	4	4	4	4	4	4	4	0	140
2012	H	4	3.5	3	3	3.5	4	3.5	4	2.5	0	123
2009	H	4	4	4	4	4	4	4	4	2	0	136
2012	H	4	4	2	3	3	2	2	4	2	0	101
2013	H	4	3.6	3.4	3.4	3.4	3.8	3.2	3.6	4	2.8	139.4
2008	H	4	4	3	4	4	3	3	4	3	0	124
2014	H	3.875	4	3.125	3.75	3.625	3.375	3.125	4	2.75	0	123.75
2015	H	3.66667	3.33333	2.66667	3	2.66667	3.33333	2	4	2.33333	0	106.333
2009	H	4	4	4	4	4	4	4	4	4	0	140
2007	H	4	4	4	4	4	4	4	4	4	0	140
2010	H	4	4	4	4	4	4	4	4	3	0	138
2015	H	3	2	2	3	3	3	2	3	1	0	88
2015	H	3	2	3	2	3	3	2	4	4	0	100
2012	H	2.66667	2.66667	2.66667	2.66667	2.66667	2.33333	2.33333	2.66667	2.66667	2.66667	103.667
2008	H	4	4	3.33333	4	3.66667	4	4	3	3.33333	0	130
2015	H	4	3.75	3	3.25	3	3.25	2.75	4	2.5	1	121
2015	H	4	4	4	4	4	4	3	2	2	0	124
2009	H	4	4	2	3	3	2	2	4	4	0	105
2011	H	4	4	4	4	4	4	4	4	3	0	138
2010	H	3	2	2	4	2	2	2	3	4	0	88
2012	H	4	4	4	3	4	4	2	4	2	0	125
2015	H	3	2	3	3	3	3	2	4	2	0	99
2006	H	4	4	4	4	4	4	4	4	2	0	132
2014	H	2	1	1	3	3	1	0	4	0	0	59
2015	H	4	4	4	4	4	4	4	4	3	0	138
2008	H	2	2	3	4	4	3	4	4	3	0	112
2011	H	4	4	4	4	4	4	4	4	4	0	140
2011	H	2	1.5	1	0.5	0.5	0.5	0.5	4	2	0	47
2015	H	4	4	4	4	4	4	4	4	3	0	138
2012	H	4	4	4	4	4	4	3	4	4	0	136
2012	H	4	4	3.5	4	3.5	4	4	4	3.5	0	134.5
2014	H	4	4	3	3	3	4	4	4	2	0	124
2008	H	4	4	3	4	3	4	4	3	2	0	123
2011	H	4	4	4	4	4	4	4	2	3	0	130
2015	H	4	4	3.5	4	4	3.5	4	3.5	3	0	131
2010	H	4	4	3	3.5	3.25	2.75	3	4	3.75	2.25	131
2005	H	3	2	1.5	1.5	1.5	2.5	1.5	3.5	1.5	0	74.5
2005	H	4	4	4	4	4	4	4	4	3	0	136
2014	H	4	4	4	4	4	3.5	4	2.5	4	4	151.5
2007	H	4	4	4	4	4	4	4	4	3	0	138
2008	H	4	4	4	3	3	4	3	4	4	3	144
2014	H	4	4	4	4	3	4	4	4	4	0	136
2015	H	4	4	2	4	3	4	2	4	3	0	116
2009	H	4	4	4	3	4	4	3	4	3	0	129
2012	H	4	4	4	4	4	4	3	4	2	0	132
2013	H	0	0	0	0	0	0	0	4	0	0	16
2009	H	4	4	2	3	3	3	4	4	4	0	118
2015	H	4	4	3.5	4	4	3.5	4	4	3	0	133
2012	H	2	2	4	4	4	4	4	4	3	0	122
2009	H	4	4	4	4	4	4	4	4	4	4	180
2015	H	4	4	4	4	4	4	4	4	3	0	138
2008	H	4	4	4	4	4	4	4	4	4	0	140
2010	H	4	4	4	4	4	4	4	3	4	0	136
2013	H	4	4	4	4	4	4	4	4	4	0	140
2015	H	4	4	3	4	3	4	3	4	3	0	125
2015	H	1.5	1	1.5	1.5	1.5	2	1	4	1	0	60
2014	H	4	4	4	4	4	4	4	4	3	1.5	150.5
2010	H	2	3	1.5	3	1.5	2	1.5	4	3	0	80.5
2010	H	4	4	4	3.5	3.5	4	4	4	3.5	0	135.5
2007	H	4	4	3.75	4	4	4	4	3	2.75	0	132.25
2012	H	4	3	4	4	4	4	4	4	3	0	134
2015	H	4	4	4	4	4	4	4	4	4	0	140
2015	H	4	4	4	4	4	4	4	4	3	0	138
2015	H	4	4	4	4	4	4	4	4	4	0	140
2014	H	4	4	3.5	4	3	4	3.5	4	3.5	1	125.5
2010	H	3.33333	3.66667	3.66667	4	4	3.66667	3	3.66667	1.66667	0	122.667
2014	H	2	2	1	1	1	1	1	4	4	0	61
2013	H	4	4	4	4	4	4	4	3	2	0	132
2009	H	4	4	3	3	3	4	2	4	3	0	118
2010	H	4	4	4	4	4	4	4	4	4	0	140
2010	H	4	4	3	4	4	4	4	4	4	0	135
2014	H	4	4	4	4	4	4	4	4	4	0	140
2012	H	4	4	3	3	3	2	3	4	3	0	112
2014	H	4	3.5	3.5	3.5	4	4	4	3.5	3.5	0	131
2014	H	2	3	2	2	3	3	2	4	0	0	87
2011	H	4	4	4	4	4	4	4	4	2	0	140
2015	H	3	4	0	0	0	0	0	4	0	0	44
2015	H	4	4	4	4	4	4	3	4	4	3	151
2008	H	4	4	2	2	2	2	2	4	2	0	94
2013	H	4	4	4	4	4	4	3	4	3	0	134
2012	H	3.6	3.8	3.4	3.6	3.6	3.6	3.4	3.6	3.6	0	125
2014	H	4	4	4	4	4	4	3.33333	4	3.66667	1.33333	142.667
2007	H	3.66667	4	4	4	4	4	4	4	3.66667	2.66667	151.333
2013	H	4	4	4	4	4	4	4	4	3.25	1.75	144.75
2005	H	4	4	4	4	4	4	4	3	2	0	128
2009	H	4	3	2	2	2	2	2	4	3	0	92
2012	H	4	4	4	4	4	4	4	4	4	4	160
2008	H	4	4	4	3	3	4	3	4	3	0	125
2012	H	4	4	4	4	4	4	4	4	4	0	140
2007	H	4	3.85714	3.57143	3.85714	3.71429	3.57143	3.71429	3.71429	3.28571	0	129.857
2015	H	4	4	3	3	2	4	4	4	0	0	116
2006	H	4	4	3	3	3	3	2	4	2	0	107
2007	H	4	4	4	4	4	4	3	4	4	0	136
2009	H	4	4	4	4	4	4	4	4	3	0	138
2011	H	4	4	4	2	1	4	3	4	1	0	112
2015	H	4	4	4	3	3	4	4	4	4	0	133
2008	H	3	4	4	4	4	3	3	4	3	0	125
2009	H	4	4	4	4	4	4	4	4	4	0	140
2009	H	4	4	4	4	4	4	4	4	3	0	138
2015	H	4	4	4	4	4	4	4	4	4	3	155
2005	H	4	4	3.5	4	4	3.5	3.5	4	3.5	0	131
2015	H	3	3	3	3	3	3	3	4	3	0	109
2015	H	2	2	3	4	3	3	3	4	1	0	100
2006	H	4	4	3	4	4	3.5	4	3.5	3.5	0	128.5
2012	H	4	4	4	4	4	4	4	2	2	0	128
2012	H	3	3	2	4	3	4	2	4	3	0	108
2012	H	2	2	1	2	1	3	1	4	4	0	74
2011	H	4	4	2	3	1	2	2	4	1	0	91
2011	H	4	4	3	3	3	4	3	4	4	4	144
2015	H	4	4	4	4	4	4	4	3	4	0	136
2010	H	4	4	4	4	4	4	4	4	4	0	140
2011	H	4	4	4	4	4	4	4	4	2	0	136
2007	H	3.8	3.8	3.8	4	3.8	3.8	3.6	3.8	3.4	3.6	150
2010	H	3.5	3.5	2.25	2.75	2.75	2.25	2.5	3.75	2.25	0	101.75
2011	H	4	4	4	4	4	4	4	3	4	0	136
2008	H	3.83333	3.66667	3	3.66667	3.66667	3.16667	3.16667	4	3.5	0	122.167
2012	H	4	4	3.5	3.5	4	3.5	3.5	4	3.5	3	145.5
2006	H	3.6	3.8	3	3.6	3.4	3.6	3	4	3.6	2.8	135.8
2014	H	4	4	4	4	4	4	4	4	3	0	138
2008	H	3	3	1	3	3	1	1	4	3	0	81
2010	H	3	2	2	4	2	2	2	4	3	0	90
2014	H	4	4	4	4	4	4	3	4	4	0	136
2009	H	4	4	4	4	4	4	4	4	3	0	138
2014	H	1	1	0	2	0	1	0	4	0	0	35
2007	H	4	4	4	4	4	4	3	2	0	0	120
2011	H	4	4	3	4	4	3	3	4	4	0	126
2013	H	3	1	2	3	3	3	2	3	3	0	88
2005	H	3	3	2	4	4	3	3	4	3	0	111
2012	H	4	4	4	4	3	3	4	4	4	0	131
2012	H	4	4	4	3	4	4	4	4	3	0	135
2011	H	3.66667	4	3.66667	4	4	3.33333	3	4	3.33333	0	128.333
2015	H	3.6	3.6	3.8	4	3.8	4	3.8	4	3.4	0	133
2010	H	2.5	3.5	3.5	3.5	3	3.5	3	4	3.5	0	116.5
2007	H	4	4	4	4	4	4	3.5	4	3	0	136
2005	H	4	4	2.5	3.5	3.5	3	3	4	3	0	116
2014	H	4	4	4	4	3.66667	3.66667	4	4	3.66667	0	136.333
2011	H	4	4	3.5	4	4	3.5	3.25	4	3.25	0	130.5
2006	H	4	4	4	4	4	4	3	4	3	0	132
2012	H	0	0	0	0	0	0	0	4	0	0	16
2006	H	4	4	4	4	4	4	4	3	3	0	132
2009	H	3.5	3.25	2.75	3.5	3.25	3	3	4	3.25	0	113.75
2012	H	4	3.66667	3.66667	4	4	4	3.66667	4	3	0	133.667
2013	H	4	4	3	3	3	3	2	4	3	0	113
2014	H	4	4	2	3	3	2	1	4	4	0	101
2010	H	4	4	3	4	3	3	4	4	4	0	126
2010	H	4	3.5	1.5	1.5	1.5	1.5	1.5	4	3.5	0	84.5
2011	H	4	4	4	4	4	4	2	3	3	0	126
2005	H	4	4	3	4	3	3	2	4	4	0	118
2009	H	4	4	4	4	4	4	2	3	0	0	120
2015	H	4	4	3	3.5	3.5	4	3.5	3.5	2	0	129.5
2008	H	4	4	4	4	4	4	4	4	3	0	138
2007	H	4	4	2	3.5	3	3.5	2	4	2	0	110
2008	H	3.5	3.25	3.25	3.25	3.25	3.25	3.25	4	3.5	0	118.25
2013	H	3	2	3	4	4	2	3	4	3	0	107
2012	H	1	1.5	1	1.5	1.5	1.5	1	2	1	0	47
2013	H	4	4	4	4	4	4	4	4	0	0	132
2015	H	4	4	3	4	4	4	4	3	4	0	131
2006	H	4	4	2	2	3	3	2	4	0	0	91
2005	H	4	4	4	4	4	4	4	3.5	3.5	0	136
2010	H	3.66667	4	3.66667	4	3.66667	4	4	4	2	1	136.667
2011	H	4	4	3	4	4	3	3	4	3.5	2	139.5
2012	H	3.5	4	3.75	4	4	3.75	3.75	3.75	3.75	3	153
2011	H	4	3.66667	3.33333	4	4	3.66667	4	3.33333	2	0	127
2014	H	4	3.85714	3.57143	3.85714	3.71429	3.71429	3.57143	4	3.57143	0	131.714
2007	H	3	3	2	1	2	3	2	4	3	0	91
2011	H	4	4	4	4	4	4	4	4	4	0	140
2007	H	4	4	1	3	3	1	1	3	1	0	81
2013	H	4	3	2	2	3	1	1	4	2	0	85
2015	H	4	4	2	2	2	3	2	4	3.5	2	113.5
2012	H	3	2.5	3	3	3	3	3	4	2.5	0	106
2011	H	3.5	3.5	2	2.5	2.5	2.5	2.5	4	4	2.5	114.5
2008	H	4	4	3	4	4	3.5	4	2.5	2.5	0	123.5
2014	H	2	2	2	2	2	2	2	3	4	3	89
2006	H	4	4	4	4	4	4	4	3	3	0	132
2014	H	4	4	4	4	4	4	4	2	3	0	130
2011	H	4	4	3	4	4	3	3	4	3	0	124
2013	H	0	0	0	0	0	0	0	4	0	0	16
2015	H	3	3	3.5	4	4	3	2.5	4	2.5	0	115.5
2008	H	4	4	2	3	3	2	2	4	4	0	105
2012	H	3	4	4	4	4	4	3	4	4	0	132
2006	H	4	4	4	4	4	4	3	4	3	0	132
2005	H	4	4	2	4	3	3	4	4	3	0	117
2012	H	4	4	4	4	4	4	4	4	3	0	138
2007	H	4	4	3	3	3	4	3	3	2	0	116
2011	H	3	3	2	3	3	3	2	3	2	0	94
2010	H	3.66667	3.66667	3	3.66667	3.33333	3.66667	3.33333	4	4	0	124.333
2011	H	3.75	4	2.5	3.75	3.5	2.75	3	3.75	3	0	115.5
2009	H	3.66667	3.66667	3.66667	3.66667	4	3.66667	3.33333	4	3.33333	3.33333	145.667
2007	H	3.33333	3	3.33333	3.66667	4	3.66667	3.66667	3.33333	2.33333	0	120
2012	H	3.75	3.75	3.75	3.75	3.75	4	3.5	4	3.5	0	132
2005	H	4	4	3	3	3	3	3	4	3	0	115
2015	H	4	4	4	4	4	4	4	4	2	0	136
2015	H	4	4	4	4	4	4	4	3	3	4	154
2011	H	3	2.5	2.5	3.5	3.5	2.5	2.5	4	2	2	116.5
2014	H	4	4	4	4	4	4	2	3	3	0	126
2007	H	4	4	4	4	4	4	4	4	3	4	158
2015	H	4	4	3	3	2	3	2	4	2	0	107
2013	H	3.8	3.4	3.2	3.6	3.4	3.4	3.2	4	2.8	2	130.6
2012	H	2.33333	2.33333	2.33333	2.66667	2.33333	2.66667	2	2.66667	2	0	83.6667
2014	H	4	4	3	4	2	2	2	3	4	0	105
2007	H	3.5	4	2.5	3.5	3.5	3.5	2.5	4	1.5	0	113.5
2009	H	4	4	3	2	1	2	1	4	3	0	93
2008	H	4	4	4	4	4	4	4	4	4	0	140
2014	H	3	3	3	4	2.5	2.5	2.5	4	4	0	107.5
2012	H	4	4	2.5	4	4	2.5	3.5	4	3	0	121
2010	H	2	2	2	3	3	2	2	4	4	0	89
2013	H	4	4	4	4	4	4	4	4	0	0	132
2012	H	4	4	4	3.66667	4	4	3.66667	4	3	0	135.667
2009	H	4	4	3.5	4	4	4	3.5	4	2.5	0	128
2010	H	4	4	3	2	3	4	4	3	3	0	119
2013	D	4	4	3	4	4	3	3	4	4	0	126
2009	H	3	3	4	4	4	4	4	4	0	0	124
2010	H	4	4	4	4	4	4	4	4	3	0	138
2012	H	4	4	4	3	4	4	4	4	4	0	137
2007	H	3	3	4	4	4	3	4	4	2	0	123
2010	H	4	4	4	4	3	4	4	3	3	0	130
2011	H	4	4	4	4	4	4	4	3	0	0	128
2008	H	3	3.5	2.5	2	2.5	2.5	2.5	4	3.5	0	100
2013	H	3	3	3.5	3	2.5	3.5	3	4	3	0	112
2014	H	4	4	4	4	4	4	4	4	3	0	138
2013	H	3.75	4	4	4	4	4	3.5	4	3.5	2.5	152.5
2015	H	4	4	4	4	4	4	4	4	3	0	138
2015	H	3	4	4	4	4	4	2	4	4	0	128
2009	H	4	4	4	4	4	4	4	4	1	0	134
2011	H	4	4	4	4	4	4	4	4	4	0	140
2011	H	4	4	4	4	4	4	4	4	3	0	138
2013	H	4	4	4	4	4	4	3	4	0	0	128
2014	H	2	2	0	3	1	0	1	4	0	0	49
2005	H	3	3	2	3	3	2	2	4	4	0	99
2011	H	4	3	1	2	2	3	1	3	0	0	78
2015	H	4	4	4	4	4	3.5	4	4	3	0	135.5
2008	H	4	4	4	4	4	4	4	3.5	3	0	136
2009	H	3	3	3	4	4	4	4	3	4	0	123
2014	H	4	4	3	3.5	3.5	3.5	3	4	3.5	0	124
2012	H	0	0	0	0	0	0	0	0	0	0	0
2013	H	2	2	2	3	2	3	2	4	2	0	86
2006	H	4	4	3	4	4	3	4	4	4	0	130
2006	H	4	4	4	4	4	4	4	4	3	0	136
2014	H	4	4	3	4	4	3	3	4	4	0	126
2007	H	4	4	3	4	4	3	2	3	2	0	114
2010	H	3	3	2.5	3.5	2	2	2	4	3	0	95
2006	H	4	4	4	4	4	4	4	4	0	0	124
2015	H	2	3	4	4	4	4	4	4	3	0	143
2013	H	2.5	3.5	2	1.5	1.5	3.5	1.5	4	0	0	84
2011	H	4	4	2	2	2	2	2	3	2	0	90
2010	H	3	4	2	2	1	1	1	4	1	0	75
2015	H	4	4	4	4	4	4	4	4	4	0	140
2014	H	4	4	4	4	4	3.66667	3.66667	4	2.66667	0	134.333
2014	H	4	4	4	4	4	4	4	4	4	0	140
2014	H	4	4	3	4	4	3.75	3.5	4	3.75	3.75	150
2008	H	4	4	3	2	2	3	2	4	3	0	106
2014	H	4	4	4	4	4	3.5	3	4	3	0	131.5
2015	H	4	4	4	4	4	4	4	4	4	3	155
2013	H	3	4	4	4	4	4	4	4	4	0	131
2007	H	4	4	3	4	4	4	3	4	4	0	131
2009	H	4	3	3.5	3.5	3.5	3.5	2.5	3.5	2	0	115.5
2013	H	4	3	3	3	2	2	2	4	1	0	96
2005	H	3	3	4	4	4	4	4	4	4	0	134
2013	H	4	3.5	3.5	4	4	3.5	4	4	3.5	0	132
2009	H	4	4	4	4	4	4	4	4	4	0	140
2006	H	4	4	3	4	4	4	3	4	3	0	127
2008	H	4	4	4	4	4	4	4	4	4	4	160
2015	H	4	4	3	4	3.66667	3.33333	3.33333	4	3	0	125.667
2009	H	4	3.66667	1.66667	3.66667	2.33333	1.66667	1.66667	4	2	0	94.3333
2010	H	4	4	3	3.5	4	4	3	3.5	3	0	125.5
2005	H	4	4	3.75	3.75	4	4	3.25	4	3.75	0	134
2014	H	4	4	3.5	4	3.5	3	3.5	4	2.5	2.5	138
2008	H	4	4	3.6	3.6	3.6	3.6	3.4	4	3.6	0	130
2015	H	4	4	2	2.5	2.5	3.5	2	4	2.5	0	106
2007	H	4	4	3	4	4	4	3	4	3	0	127
2010	H	4	4	4	4	4	4	4	4	4	0	140
2007	H	3	3	4	4	4	4	4	2	3	0	122
2009	H	4	4	4	4	4	4	4	4	4	0	140
2007	H	4	4	3	4	4	4	4	4	4	3	150
2014	H	4	4	2	4	4	3	3	4	3	0	119
2014	H	0	0	0	1	0	0	0	4	0	0	19
2015	H	4	4	4	4	4	4	3	3	3	0	127
2012	H	4	4	3.5	4	4	4	4	4	4	0	137.5
2013	H	4	3	3	4	4	3	4	4	3	0	124
2015	H	3.66667	3.33333	3	3.33333	3.33333	3	2.66667	3.66667	2.33333	2.33333	123
2012	H	4	4	4	4	4	4	4	4	3	0	138
2012	H	4	4	4	3.5	4	4	4	4	3	0	136.5
2013	H	4	4	3	4	3	4	4	4	4	3	146
2009	H	2	2	2	2	2	2	2	4	1.5	0	77
2010	H	4	4	3	4	4	3	4	3	4	0	126
2006	H	4	4	4	4	4	4	4	4	4	0	140
2011	H	0	0	0	0	0	0	0	3	0	0	12
2008	H	4	4	3.33333	3.66667	3.66667	4	4	4	4	4	154.333
2013	H	3.5	3.25	3.25	4	3.5	3	2.75	3.5	2.75	0	114.75
2008	H	3.5	4	4	4	3.5	4	3.5	4	3	0	132
2005	H	3.33333	3	3	3.33333	3.33333	3.33333	3.33333	4	3.66667	0	118.333
2010	H	4	3.66667	3.66667	4	3.66667	3.66667	4	3.33333	2.66667	0	128.667
2015	H	4	3	2	2	2	2	2	3	0	0	82
2012	H	4	4	4	4	3	4	4	4	1	0	130
2012	H	4	4	4	4	4	4	3	4	3	0	134
2012	H	3.5	4	4	4	4	4	4	4	4	3.5	155.5
2012	H	3.5	3.5	3	4	4	4	3	4	1.5	0	122
2013	H	4	4	4	4	4	4	4	4	4	4	160
2010	H	3.33333	3.66667	3.66667	3.66667	3.66667	3.33333	3.33333	3.66667	3	0	126
2008	H	3.5	3.5	2.5	3	3	3	2.5	3.5	2.5	0	105.5
2008	H	4	4	3.33333	4	4	3.66667	4	3.66667	3.66667	2.66667	146.333
2012	H	4	4	4	4	4	4	4	4	3	0	138
2013	H	4	4	3	4	3	4	2	4	0	0	115
2005	H	4	2	2	2	2	2	2	0	2	0	70
2014	H	4	3	3	2	3	3	3	4	4	0	112
2013	H	3	4	4	4	4	4	4	4	3	0	134
2012	H	3	3.5	3	4	3.5	3	3	3.5	2	0	112
2007	H	4	4	4	3.5	3	4	3	4	3	0	128.5
2013	H	4	3	4	4	4	4	4	2	4	0	128
2011	H	4	4	2	3	3	2	3	3	3	0	103
2010	H	3	3	4	4	4	4	3	4	3	4	146
2015	H	4	3	3	3	3	3	3	4	4	4	135
2008	H	4	4	3	3	4	4	3	4	4	0	128
2013	H	4	4	4	4	4	4	4	4	4	0	140
2015	H	4	4	4	4	4	4	4	4	3	4	158
2009	H	4	4	4	4	4	4	4	4	4	0	140
2012	H	4	4	4	4	4	4	4	4	4	0	140
2006	H	4	4	4	4	4	4	4	3	2	0	128
2012	H	4	4	3	3	4	3	3	4	4	0	123
2011	H	4	4	3	4	4	3	4	3	2	0	122
2012	H	4	4	3.66667	3.66667	3.66667	3.66667	3.66667	4	3.66667	0	132.333
2008	H	4	4	3.6	3.6	3.6	3.6	3.4	4	3.4	0	129.6
2015	H	3	3	1	2	0	1	2	3	0	0	60
2005	H	4	4	4	4	4	4	4	4	4	0	140
2011	H	3	4	3	4	4	3	3	4	4	0	122
2008	H	4	4	3	4	4	3	2.5	4	4	4	144
2015	H	4	4	4	4	4	4	4	4	3	0	138
2014	H	4	4	4	4	4	3.66667	3.66667	3.66667	3.66667	3.33333	152
2011	H	2	2	2	2	2	2	2	4	2	0	78
2007	H	4	4	3.66667	3.33333	3.66667	3.66667	3.33333	4	3.33333	0	129.333
2011	H	4	4	4	4	4	4	4	3	3	0	134
2006	H	4	4	4	3	3	4	4	4	3	0	129
2013	H	2	2	4	4	4	4	4	4	2	0	120
2013	H	4	3	4	3	4	4	4	2	2	0	121
2012	H	3	4	4	3	3	4	3	4	4	4	145
2013	H	4	4	4	4	4	4	4	4	4	3	155
2006	H	3.5	4	2.5	3	2.5	3.5	3	4	3.5	0	113
2012	H	4	4	2.5	4	4	2.5	4	4	3.5	0	124
2005	H	3.5	3.5	3.5	4	3.5	3	4	4	3	2.5	136
2012	H	0	0	0	0	0	0	0	0	0	0	0
2014	H	4	4	4	4	4	3	4	4	4	0	135
2015	H	4	3	2	2	2	2	2	4	3	0	92
2010	H	4	4	3.5	4	4	4	4	4	3	0	135.5
2006	H	4	4	3	4	4	3	3	4	3	0	122
2015	H	4	4	3	4	3.66667	3.33333	3.33333	4	3.33333	3.66667	144.667
2015	H	3	3	3	4	3	3	4	4	4	0	118
2014	H	4	4	4	4	4	4	4	4	3.66667	2.66667	152.667
2009	H	4	3	1	1	1	1	1	4	4	0	73
2015	H	3	3.2	1.8	2.2	1.8	1.8	1.8	3.8	2.2	1	88.4
2011	H	4	4	3	4	3	4	4	4	4	0	131
2006	H	3	3	4	4	4	4	4	4	4	0	134
2009	H	4	4	4	4	4	4	4	4	2.5	0	137
2006	H	4	4	4	4	4	4	4	3	3	0	132
2015	H	1	1	3	4	4	3	4	4	2	0	98
2006	H	4	4	3.33333	4	4	3.33333	4	3.66667	2.66667	0	126.667
2010	H	4	4	3	3	4	3	3	4	4	0	129
2011	H	4	4	3	4	4	3	3	4	4	0	126
2011	H	3.5	3	4	4	4	3.5	3	4	4	0	127.5
2009	H	4	4	4	4	4	4	4	3	4	0	136
2008	H	4	4	4	3	4	4	3	4	4	0	133
2005	H	4	4	3	3	2	4	2	4	3	0	112
2013	H	4	4	4	4	4	4	4	2	4	4	152
2009	H	4	4	4	4	4	4	4	4	3	0	138
2013	H	0	0	0	0	0	0	0	3	0	0	12
2005	H	4	4	4	4	4	4	4	3	2	0	128
2010	H	4	4	4	4	3	4	3	4	4	4	152
2015	H	4	4	3	4	4	4	4	4	2	0	131
2006	H	4	4	4	4	4	4	4	4	2.33333	0	133.333
2014	H	2	3	2	3	2	3	2	3	4	3	105
2012	H	2	2	2	4	4	2	3	4	3	0	98
2006	H	4	4	4	4	4	4	4	4	4	0	140
2014	H	4	4	4	4	4	4	3.5	4	3.5	0	137
2012	H	3.5	4	4	4	4	4	4	4	3.5	0	137
2008	H	3	3	2	2	2	2	2	4	3	3	103
2008	H	3	3	2	3	4	3	2	3	4	0	102
2010	H	3	3	4	3	4	3	4	3	4	0	120
2008	H	4	4	4	4	4	4	4	4	4	0	140
2014	H	3	3	2	2	2	2	2	3	2	0	82
2008	H	4	4	3	4	4	4	4	4	3	0	133
2008	H	4	4	4	4	4	4	3	4	4	0	136
2013	H	4	4	3.5	3.5	2.5	3.5	3	4	3	0	121.5
2008	H	4	4	3	4	4	4	3	4	4	0	131
2012	H	4	3	4	4	4	4	4	4	3	0	134
2015	H	4	4	3	3	4	4	4	4	4	4	152
2015	H	4	4	3	4	4	3.5	4	4	3.5	2	141.5
2009	H	3	3	2.5	4	4	3	3	4	4	4	135.5
2006	H	4	4	4	4	4	4	4	3	4	0	136
2013	H	3	2.75	3.75	3.5	3.75	3.75	3.75	4	3.25	0	123.5
2006	H	4	4	3	4	4	3.5	4	4	2.5	0	126.5
2012	H	3	4	3	3	3	4	3	4	2	0	116
2015	H	4	4	4	4	4	4	4	4	4	3	155
2013	H	4	4	4	4	4	4	4	4	3	0	138
2009	H	4	4	4	3.77778	3.88889	4	3.77778	4	3.66667	0	136.222
2015	H	3	3	2	3	3	3	3	3	3	0	100
2009	H	4	3	3	3	3	4	3	4	4	0	120
2011	H	4	4	3	3	4	4	4	4	4	0	132
2007	H	2	4	3	4	3	3	2	4	4	0	110
2014	H	4	4	4	4	4	4	4	3	4	3	151
2015	H	4	3.5	4	4	4	4	4	4	3	0	136
2005	H	4	4	4	4	4	4	4	4	2	0	132
2014	H	4	3.5	3.5	4	4	4	3.5	4	3.5	0	132.5
2015	H	4	4	4	4	4	3	4	2	3	0	125
2007	H	3	3	4	4	3	4	4	4	0	0	120
2006	H	4	3	4	3	4	4	4	4	4	0	135
2015	H	4	4	4	4	4	4	3	4	1.5	0	131
2011	H	3	3.5	2.5	3	3.5	3.5	3	3	2	0	107
2011	H	4	3	2	3	3	2	2	4	3	0	99
2011	H	4	4	4	4	4	4	4	4	2	0	136
2005	H	2	2	2	2	2	3	2	4	3	0	87
2007	H	4	4	2	4	4	3	2	3	2	0	109
2009	H	2.5	2.5	3	3	3	2.5	2.5	4	3.5	0	101.5
2010	H	4	4	4	4	4	4	4	4	4	0	140
2014	H	4	4	4	4	4	4	4	4	1	0	134
2013	H	4	3	4	4	4	4	2	4	3	0	126
2014	H	4	4	4	4	4	4	4	2	0	0	124
2005	H	4	4	4	4	4	4	4	4	3	4	156
2006	H	4	3	4	4	4	4	4	4	4	0	138
2010	H	4	3	3	4	3	3	4	4	4	3	137
2014	H	4	4	4	4	4	4	4	4	4	0	140
2011	H	3	3	2	2	1.5	1.5	2	4	3.5	1.5	92
2010	H	3.5	3.5	3.5	3	3.5	3.5	3.5	4	4	0	124
2015	H	4	3	2	3	3	3	2	4	1	0	100
2011	H	4	4	4	4	3.5	4	4	4	3.5	4	157
2007	H	3.66667	3.66667	3.33333	4	4	3.33333	3.33333	3.33333	3.33333	0	124
2007	H	4	4	4	4	4	4	4	4	3	0	138
2007	H	4	4	4	4	4	4	4	4	3	0	138
2014	H	3	4	1	4	1	1	0	4	0	0	70
2007	H	4	4	4	4	4	4	4	4	3	0	138
2014	H	4	4	4	4	4	4	4	4	4	0	140
2007	H	4	4	4	4	4	4	4	4	4	0	140
2015	H	3	4	3	3	4	4	3	4	3	0	122
2010	H	3	3	4	4	4	2	4	4	4	0	122
2007	H	4	3	2	3	2	2	3	4	2	0	97
2012	H	4	4	4	4	4	4	4	4	2	0	136
2006	H	3	3	3	4	4	3	3	3	4	0	116
2008	H	4	4	3	4	4	3	4	4	3	0	128
2008	H	4	4	3.25	4	3.75	3.75	4	3.75	3	2.5	143.5
2009	H	4	4	4	4	4	4	4	4	4	0	140
2012	H	3.5	3.5	3.5	4	4	3.5	4	4	4	3.5	148.5
2014	H	3	3	3	4	4	3	4	4	3	0	120
2015	H	4	4	1	3	3	1	1	4	2	0	87
2007	H	4	4	3	4	4	4	4	3	4	0	131
2013	H	4	4	4	4	4	4	4	4	2	0	136
2010	H	4	4	3	2	2	4	3	4	2	0	113
2010	H	3.6	4	3.6	3.8	3.8	4	3.4	4	3.4	0	131.8
2006	H	4	4	4	4	4	4	4	4	4	0	140
2008	H	4	4	3	3	2	2	2	4	4	0	106
2012	H	3	3	2	4	4	2	4	4	3	0	115
2009	H	3.5	3.5	3	4	4	3	3.5	4	2.5	0	121
2006	H	4	4	3	4	3	3	3	4	2	0	114
2011	H	2	3	2	2	2	3	2	4	2	0	87
2008	H	4	4	4	4	4	4	3	4	4	0	136
2006	H	4	4	3.5	4	4	3.5	4	4	4	3.5	152.5
2005	H	4	4	3.5	4	4	4	4	4	2.5	0	131.5
2012	H	4	3	4	4	4	4	4	3	4	0	132
2011	H	2	2	2	2	2	2	1	3	3	0	72
2011	H	3	3	3	4	4	4	4	4	4	4	147
2010	H	4	4	4	4	4	4	4	4	3	0	138
2008	H	4	4	3	4	4	3	3	4	3	0	124
2014	H	3	3	2	2	2	4	2	3	3	0	94
2005	H	4	4	3	4	4	4	4	4	3	0	131
2014	H	4	4	4	4	4	4	4	4	2	0	136
2010	H	4	4	4	4	4	4	4	3	4	0	136
2011	H	4	4	3	4	4	3	4	3	3	3	139
2015	H	4	4	4	4	4	4	4	4	0	0	132
2015	H	3	3	3	3	3	3	3	4	2.4	0	108
2014	H	4	4	4	4	4	4	4	4	4	0	140
2011	H	4	4	3	4	3	4	3	4	3	0	125
2015	H	4	4	4	4	4	4	3	3	4	4	152
2014	H	4	4	3	4	4	3	4	4	2	0	126
2011	H	4	4	3.8	3.8	3.8	4	4	4	3.6	0	136.8
2008	H	3.5	3.5	2.5	3.5	3.5	2.5	3	2.5	2.5	0	104.5
2007	H	4	4	4	4	4	4	4	4	4	4	160
2005	H	4	3	3	4	4	4	3	3	4	0	125
2015	H	4	4	4	4	4	4	4	4	4	0	140
2009	H	4	4	4	4	4	4	4	4	3.5	0	139
2009	H	4	4	4	4	4	4	4	4	3	0	138
2012	H	4	3	4	4	4	4	4	4	4	0	136
2014	H	4	4	3.5	4	4	3.5	3.5	4	3	0	131
2014	H	3	3	3	3	3	3	3	3	4	2	117
2011	H	4	3	3	4	4	2	2	4	4	0	113
2013	H	4	3	4	4	4	4	4	3	3	0	130
2009	H	4	4	4	4	4	4	4	4	4	0	140
2011	H	4	4	4	4	4	4	4	4	4	0	140
2010	H	3	3	3	4	4	4	3	4	4	0	123
2015	H	0	0	0	0	0	0	0	4	4	0	24
2005	H	3	4	4	4	4	4	4	4	4	4	156
2012	H	4	4	3.6	4	4	3.6	3.8	4	3.2	0	133.6
2012	H	4	4	4	4	4	4	4	4	3.5	2.5	151.5
2013	H	4	4	3.66667	4	3.66667	3.66667	3.66667	3	3.33333	0	128.667
2013	H	4	3	4	4	3	3	4	4	3	0	125
2013	H	4	4	3	4	4	4	3	4	3	0	129
2013	H	4	4	4	4	4	4	4	4	4	3	155
2014	H	4	4	3	4	4	4	4	4	3	0	133
2010	H	4	4	2	4	4	2	2	2	2	0	100
2014	H	4	4	3	3	3	3	4	4	3	0	121
2011	H	4	4	4	4	4	4	3	3	3	0	130
2012	H	4	4	4	4	4	4	4	4	3.5	0	139
2007	H	4	4	4	4	4	4	4	4	1	0	134
2009	D	4	4	3	4	3	3	3	4	4	0	122
2010	D	2	3	4	2	2	2	2	3	2	0	88
2008	D	3	3	3	2	2	2	3	4	3	0	87
2008	D	2	3	3	2	2	3	2	4	3	0	94
2005	D	2	4	2	3	2	2	3	3	3	0	89
2008	D	4	4	2	3	3	2	3	4	2	0	105
2012	D	4	3	3	4	4	4	3	3	1	0	117
2012	D	4	4	4	4	4	4	4	3	2	0	132
2007	D	2	3	3	4	4	4	3	3	3	0	113
2008	D	2	2	3	4	4	3	3	4	4	0	114
2011	D	0	0	0	0	0	0	0	3	0	0	12
2007	D	4	4	4	4	4	4	4	3	4	0	148
2013	D	0	0	0	0	0	0	0	3	0	0	12
2015	D	3	3	1	2	2	1	1	2	3	0	66
2014	D	4	4	4	4	4	4	4	4	3	0	138
2015	D	4	3.5	3.5	3.5	3.5	3.5	3.5	2.5	1.5	0	116.5
2007	D	4	4	4	4	4	4	4	4	3	0	138
2012	D	4	4	4	3	3	4	4	4	3	0	131
2008	D	3	3	3	3	3	3	3	3.5	1	0	103
2011	D	2	2	3	3	3	2	3	2	3	0	88
2015	D	2	4	1	1	1	1	1	3	4	4	85
2011	D	3	4	4	4	4	3	4	4	0	0	123
2005	D	3	3	4	4	4	4	4	4	1	0	122
2013	D	4	3.5	4	4	4	4	3.5	4	3	0	134
2007	D	3	3	3	4	3	3	3	4	2	0	110
2015	D	4	3	3	2	3	3	2	4	3	0	116
2015	D	4	4	3.5	3.75	3.75	4	4	4	3.5	0	134.75
2009	D	3	4	4	4	4	4	4	4	3	0	134
2009	D	4	3	3	4	4	3	4	2	4	0	120
2005	D	4	3	3	2	1	3	2	4	1	0	90
2012	D	4	4	4	4	4	4	4	3	3	0	134
2008	D	4	4	3	4	4	4	3	4	3	0	129
2009	D	4	4	4	4	4	4	4	4	3	0	136
2008	D	4	4	2	3	2	1	1	4	3	0	90
2009	D	4	4	3	4	3	3	4	4	3	0	122
2014	D	4	4	4	4	4	4	4	4	2	0	136
2008	D	3.5	3.5	3.5	4	3.5	3.5	3.5	4	3	0	125
2009	D	4	4	4	4	4	4	4	4	4	0	140
2010	D	2	2	2	3	3	3	3	4	2	0	94
2005	D	4	4	3	4	3	4	4	4	2	0	123
2013	D	4	4	4	4	4	3.5	4	3	2.5	0	130.5
2008	D	3	2	2	4	4	3	3	4	2	0	105
2006	D	3.5	4	4	3.5	4	4	3.5	3.5	3	0	128.5
2005	D	4	3	4	4	4	4	4	3	4	0	134
2007	D	4	4	4	4	4	4	4	4	3	0	138
2005	D	4	4	4	4	4	4	4	4	4	0	140
2013	D	2	4	4	4	4	3	2	3	4	0	115
2006	D	3.25	3.5	3.75	3.5	3.5	3.75	3.5	3.75	1	0	115
2014	D	4	4	4	4	3	4	4	3	1	0	126
2015	D	0	0	0	0	0	0	0	0	0	0	0
2009	D	4	3.5	3.5	3	4	4	4	4	4	0.5	135
2005	D	4	4	3	4	3	3	2	3	2	0	106
2005	D	4	4	4	3	4	4	4	4	3	0	133
2010	D	4	4	4	3	4	4	4	4	3	0	135
2010	D	0	0	0	0	0	0	0	4	0	0	16
2010	D	2	2	3	4	4	4	3	4	2	0	111
2012	D	4	4	3.5	4	4	3.5	4	4	3	0	133
2006	D	2	2	2	2	2	3	2	3	2	0	79
2014	D	4	4	4	3.5	4	4	4	4	4	0	138.5
2015	D	4	4	4	4	4	2	2	4	4	0	122
2015	D	4	4	3	4	4	3	3	3	3	0	120
2013	D	4	4	4	4	4	4	4	4	3	0	138
2010	D	3.5	3.5	3.5	3.5	3	3.5	3.5	3.5	3	0	119.5
2006	D	4	3	3	3	4	3	2	4	2	0	109
2015	D	4	4	4	4	4	4	4	4	4	0	140
2015	D	4	4	4	4	4	4	4	4	3	0	138
2009	D	4	4	3	4	4	3	4	4	2	0	126
2010	D	3	4	3	3	3	2	2	3	4	0	102
2012	D	4	4	1	3	3	2	1	3	4	0	92
2005	D	4	4	4	4	4	4	4	4	2	0	132
2005	D	2.5	2.5	2.5	3.5	3.5	3.5	2.5	4	3	0	107
2006	D	4	4	4	4	4	4	3	4	0	0	120
2008	D	4	4	4	4	4	4	2	3	2	0	124
2008	D	2	2	2	3	3	3	2	2	3	0	86
2012	D	4	4	3.5	3.5	3.5	3	3	3.5	4	0	123
2008	D	4	4	3	3	4	4	4	4	1	0	126
2009	D	4	4	4	4	4	4	4	4	4	0	140
2005	D	4	4	4	4	4	4	3	4	4	0	136
2013	D	4	4	4	4	4	4	4	2	3	0	130
2006	D	4	4	4	4	4	4	4	4	0	4	144
2013	D	4	4	4	4	3	4	3	4	3	0	130
2005	D	1	2	2	2	2	2	2	4	0	0	66
2013	D	4	4	3	4	4	3	3	4	3	0	115
2015	D	2	2	1	2	2	1	1	4	1	0	50
2014	D	3.5	3.5	4	4	4	4	4	4	2	0	132
2009	D	2	2	2	3	3	2	2	3	3	0	83
2005	D	4	4	4	4	4	3	4	2	3	0	123
2013	D	4	3	3	4	4	4	4	4	1	0	125
2008	D	4	4	2	3	3	2	2	4	4	0	105
2013	D	3.5	4	4	4	4	4	4	4	3	0	136
2008	D	4	4	4	4	4	4	4	4	2	0	136
2006	D	4	4	4	4	4	4	4	3	2	0	128
2007	D	4	4	4	4	4	4	3	4	3	0	134
2012	D	4	4	3	4	3	4	3	3	3	0	121
2015	D	4	4	4	4	4	4	4	4	4	0	140
2010	D	4	4	4	4	4	4	4	4	3	0	138
2015	D	4	3	2	3	2	3	3	4	4	0	106
2012	D	4	4	4	4	4	4	4	4	4	0	140
2014	D	3.5	3.5	4	4	4	4	4	4	3.5	0	135
2011	D	4	4	3	3	4	4	3	3	1	0	118
2012	D	3	3	0	0	0	0	0	3	4	0	44
2005	D	4	3	2	2	2	2	2	4	0	0	80
2012	D	4	4	3	3	4	4	3	3	3	0	122
2009	D	3	3	3	4	2	3	4	3	4	0	110
2013	D	4	3	4	4	4	4	4	3	3	0	130
2010	D	4	4	3	4	3	4	4	4	2	0	127
2010	D	3.5	3.5	3.5	4	3	4	3.5	4	4	0	127.5
2013	D	4	4	4	4	4	3.5	4	4	4	0.5	140
2006	D	4	4	3	2	4	3	2	4	3	0	112
2005	D	4	4	3	3	3	4	3	4	4	0	124
2007	D	4	4	4	4	4	4	4	3	2	0	132
2007	D	3	4	3	3.5	3	3	2.5	4	2.5	0	109.5
2014	D	4	4	4	4	4	4	4	4	2	0	136
2010	D	4	4	4	4	4	4	4	4	3	0	134
2006	D	2	2	3	3	4	4	4	4	0	0	102
2014	D	3	3	4	3	3	4	3	4	4	0	121
2015	D	4	4	4	4	4	4	4	2	2	0	128
2006	D	3.33333	4	3.66667	3.33333	4	4	3	4	3	1.33333	132.333
2012	D	4	4	3	4	4	3	3	4	3	0	124
2007	D	4	4	4	4	4	4	4	4	3	0	138
2014	D	2	3	3	4	4	3	3	4	3	0	112
2008	D	4	4	4	4	4	4	3	4	3	0	132
2010	D	4	4	4	4	4	4	4	4	2	0	125
2012	D	4	3	2	4	3	2	2	4	4	0	104
2011	D	4	4	4	4	4	4	4	4	3	0	138
2005	D	3	3	3	4	3	4	3	4	3	0	117
2009	D	4	4	3	3	2	3	2	3	3	0	105
2010	D	4	4	4	3	4	3.5	2.5	4	3	0	126.5
2013	D	2.4	2.4	2.2	2.6	2.6	2.4	2.2	3.8	2.2	0	88.8
2007	D	3	1	0	1	0	0	0	4	1	0	37
2014	D	3	3	2	3	2	3	2	2	3	0	92
2013	D	2	2	2	2	2	2	1.5	3.5	1	0	72
2005	D	3	3.5	3.5	3	3	4	3.5	4	4	0	123.5
2005	D	4	4	4	4	3.5	4	3.5	4	3.5	0	134
2005	D	3.66667	3.66667	4	4	3.33333	4	3.33333	3.66667	3.33333	1	133.667
2014	D	3	4	4	4	4	4	4	4	4	0	138
2010	D	4	3	2	3	2	3	2	3	4	0	98
2012	D	4	4	4	4	4	4	4	4	4	0	140
2015	D	3	3	3	2	4	4	4	4	2	0	130
2005	D	3	3	2	4	4	3	4	4	3	0	115
2007	D	4	4	4	4	4	4	4	3.5	3.5	0	137
2006	D	3.5	4	4	4	4	3.5	3.5	4	4	0	133.5
2014	D	2	2	4	4	4	4	4	4	4	0	124
2012	D	4	3	3	3	4	2	2	4	2	0	106
2009	D	4	4	4	3	4	3	4	4	4	0	132
2007	D	4	4	4	4	4	2	4	4	2	0	126
2005	D	4	4	4	4	4	4	4	4	2	3	147
2005	D	4	4	3	3	3	3	3	4	3	2	125
2015	D	3.5	3.5	3.5	4	3.5	4	4	4	3	0	129.5
2011	D	4	4	4	3	3	4	4	4	4	0	133
2005	D	4	3	4	3	3	4	3	4	3	0	123
2005	D	3	3	3.5	3	3	3.5	3.5	4	3	0	116
2008	D	4	4	3.5	4	4	4	3.5	4	3	0	133.5
2008	D	4	3.5	3.5	3.5	3	4	4	4	3	0	128
2011	D	4	3	4	4	4	4	4	4	4	0	136
2007	D	3	2	2	4	4	2	2	4	2	3	111
2007	D	4	4	4	3	4	4	4	3	2	0	129
2014	D	3	3	4	4	4	4	4	4	3.5	0	131
2014	D	4	4	3.5	4	4	4	3.5	4	3	0	133.5
2005	D	4	4	4	4	4	4	4	4	4	0	140
2006	D	3.66667	3.66667	3.33333	3.33333	3	3	3.33333	4	3.66667	0	119.667
2013	D	4	4	4	4	4	4	4	4	3	0	138
2006	D	3	3	4	3	4	3	4	4	0	0	110
2006	D	4	4	3.5	4	4	3.5	4	4	3	0	131
2007	D	3	3	3	3	3	3	3	3	3	0	105
2015	D	4	4	4	4	4	4	4	4	4	0	140
2006	D	4	4	3.5	3.5	2.5	4	2.5	3.5	3	0	118
2010	D	4	4	3	4	4	3	3	4	4	0	126
2007	D	4	4	4	4	4	4	4	4	4	0	140
2005	D	4	4	4	4	4	4	4	4	4	0	140
2013	D	4	4	3	3	4	4	3	4	2	0	124
2010	D	3.5	3.5	3	4	4	3	4	4	3.5	0	127.5
2008	D	4	4	3	3	3	2	2	3	2	0	107
2011	D	4	4	4	4	4	4	4	3	3	0	134
2012	D	4	4	4	4	4	4	4	2	3	0	130
2006	D	4	4	3	3.33333	3.33333	3.33333	3	4	3	0	119
2011	D	4	4	4	4	4	4	4	3.75	2.75	0	136.5
2015	D	4	4	4	4	4	4	4	4	0	0	130
2009	D	4	4	4	4	3	4	3	4	3	0	130
2010	D	4	4	4	4	4	4	4	4	4	0	140
2014	D	4	4	3.5	4	4	4	3.5	4	3.5	0	134.5
2007	D	4	4	4	4	4	4	4	4	3	0	138
2007	D	3.5	3.5	3	3.5	3.5	3	3.5	4	3	0	118.5
2015	D	4	4	3	4	3	4	4	4	1	0	125
2008	D	3	4	4	4	4	4	3	3	2	0	124
2009	D	4	4	4	4	4	4	4	4	4	0	140
2006	D	4	4	4	3	4	4	4	2	3	0	125
2005	D	4	4	3.5	3.5	3.5	4	4	4	2.5	0	128
2012	D	4	3	4	3	3	4	4	3	4	0	125
2006	D	3.5	4	4	3.5	3	4	3.5	3.5	3.5	1.5	134
2015	D	4	4	4	4	4	4	4	4	4	0	140
2009	D	4	4	3	4	4	3	4	4	2	0	130
2008	D	4	4	4	4	3.66667	3.66667	4	3	3.66667	0	132.333
2011	D	3	3	4	4	4	4	4	4	0	0	124
2007	D	3.83333	4	3.5	3.83333	3.83333	3.5	3.5	3.83333	3.5	0	129.5
2005	D	3	3	2.5	3	2.5	2.5	2.5	3	3.5	0	98
2009	D	4	4	3	4	4	3	4	4	3	0	128
2005	D	3	4	4	4	4	4	4	3	4	0	132
2006	D	3	3	3	3	3	4	4	4	4	0	122
2014	D	3	3	3	4	4	3	4	4	4	0	132
2010	D	4	4	4	4	4	4	4	4	4	0	140
2012	D	4	4	4	3	3	4	4	4	3	0	131
2010	D	3	3	3	3.5	3.5	3	3	4	4	0	114.5
2007	D	4	4	3	3	3	3	3	4	4	4	139
2009	D	3.5	4	4	4	4	4	4	4	3.5	0	137
2014	D	4	4	4	4	4	4	4	4	3	0	138
2013	D	4	4	3	4	4	2.5	3	4	3.5	0	122.5
2013	D	2	2	4	4	4	3	4	4	3	0	115
2007	D	4	4	3	4	4	4	4	4	4	0	135
2014	D	4	3.5	4	4	4	4	4	4	3.5	0	137
2008	D	4	4	3	2	2	3	2	4	2	0	100
2009	D	4	4	4	4	4	4	4	4	2	0	136
2010	D	4	4	4	4	4	3	4	4	3	0	133
2010	D	3	3	3	4	3	3	3	3	3	0	108
2013	D	4	4	3	4	4	3	4	4	3	0	128
2011	D	3	3	4	4	4	4	4	4	0	0	124
2009	D	4	4	4	4	4	4	4	3.5	4	0	138
2009	D	4	4	3	4	4	3	4	4	2	0	126
2006	D	4	4	4	3	4	4	4	4	2	0	129
2010	D	3	4	4	4	4	4	4	4	4	0	136
2005	D	2	2	2	2	4	2	2	4	2	0	86
2006	D	3	3	3	2	2	3	3	4	3	0	102
2005	D	4	4	4	4	4	4	4	4	2.5	0	134
2015	D	4	4	3	3	3	2	2	3	4	0	106
2011	D	4	4	4	3	4	4	4	2	4	0	129
2012	D	4	4	4	4	4	4	4	4	3	0	138
2006	D	4	4	4	4	4	4	4	4	2	0	132
2005	D	4	4	4	4	4	4	4	4	4	0	140
2013	D	4	4	4	3	3	4	4	4	4	0	133
2014	D	4	4	4	3	3.5	4	4	4	4	0	134
2014	D	4	4	3	4	4	3	4	4	4	0	130
2007	T	3	3	4	4	3	4	4	4	1	0	122
2007	T	2	1	3	3	3	3	3	3	2	0	91
2011	T	0	0	0	0	0	0	0	4	0	0	16
2013	T	4	4	4	4	3	3	2	2	3	0	113
2013	T	3	3	2	3	3	3	3	3	4	0	102
2007	T	4	4	3	4	4	3	3	3	2	0	118
2006	T	2	3	4	4	4	3	2	2	2	0	101
2009	T	4	3	4	3	3	4	3	2	3	0	115
2012	T	4	4	4	4	4	4	4	3.5	3.5	0	137
2012	T	4	4	3	3	3	2	2	4	4	0	110
2013	T	1	1	2	2	2	2	2	3	1.5	0	65
2012	T	3	4	4	3	3	4	3	2	3	0	115
2005	T	4	3	2	3	4	3	3	4	4	0	116
2015	T	4	4	4	4	4	4	4	2	3	0	130
2015	T	4	3	3	4	4	4	4	2	3	0	121
2010	T	4	4	2	3	3	3	2	4	3	0	108
2010	T	4	4	3.5	3.5	4	4	4	4	3	0	134
2015	T	4	4	4	4	4	4	4	4	4	3	155
2005	T	4	4	4	4	4	3	2	2	2	0	111
2008	T	4	4	4	4	4	3	4	4	3	0	131
2015	T	3	2	1	2	1	1	1	3	3	0	63
2010	T	4	4	4	4	3	4	4	4	4	0	136
2012	T	0	0	0	0	0	0	0	4	4	0	12
2013	T	3.5	3.5	4	3.5	4	4	3.5	4	2	0	128.5
2014	T	3	4	2	3	1	1	0	4	0	0	72
2010	T	4	4	4	3	4	3	4	4	3	0	130
2011	T	4	2	2	1.5	1.5	1.5	1.5	3.5	2	0	76
2010	T	4	4	3	3	3	3.5	3.5	4	3	0	121.5
2007	T	3.5	3.5	3.5	3.5	3	3.5	3.5	3.5	3.5	0	120.5
2007	T	4	4	4	3	4	4	4	4	4	0	137
2011	T	0	0	0	0	0	0	0	4	0	0	16
2009	T	4	4	4	4	4	4	4	4	4	0	140
2013	T	4	3.5	4	4	4	3.5	4	2	3.5	0	126.5
2012	T	4	4	4	3	4	4	4	4	4	0	137
2005	T	4	3	1	1	1	1	1	4	2	0	67
2014	T	4	4	4	4	4	4	4	4	4	0	140
2008	T	3.5	3.5	2.5	3	3	2.5	2.5	3.5	3.5	0	105
2010	T	4	4	4	4	4	4	4	4	3	0	138
2005	T	3	3	4	4	4	4	3	4	3	0	126
2012	T	3	3	4	3	4	4	4	4	4	0	129
2013	T	4	3.5	4	4	3	4	4	4	4	0	134
2015	T	4	4	4	4	4	4	4	4	3	0	138
2006	T	3.66667	4	4	4	4	3.66667	4	3.66667	2.33333	0	129
2015	T	2	3	3	4	4	3	3	4	3	0	112
2015	T	4	4	1	2	2	1	1	3	0	0	72
2007	T	4	3	4	3	3	4	4	4	2	0	125
2012	T	4	3	4	4	4	4	4	1	2	0	120
2008	T	0	0	0	0	0	0	0	2	0	0	8
2010	T	4	3	4	4	4	4	4	4	4	0	130
2012	T	4	4	2.5	4	4	2.5	3	4	3	0	119
2014	T	3	2	3.5	4	4	4	4	4	2	0	119.5
2014	T	4	4	3	4	4	2	2	4	3	0	115
2010	T	4	4	2	2	2	2	2	4	2	0	94
2007	T	3	4	1	4	4	4	2	4	1	0	107
2013	T	3	2	3	3	4	2	2	4	2	0	98
2011	T	2	1	0.5	1	0.5	0.5	0.5	3.5	2	0	42
2012	T	4	4	4	3.5	4	4	3.5	4	2.5	0	133.5
2010	T	4	4	3	4	4	4	3	4	2	0	127
2009	T	4	4	4	4	4	4	4	3	2	0	132
2006	T	4	4	3	2	2	3	2	3	2	0	100
2014	T	4	4	4	2	2	3	4	4	4	0	121
2013	T	4	3	4	4	4	4	4	4	3	0	134
2012	T	2	2	1	1	1	1	1	4	2	0	57
2012	T	3	3	2	2	3	2	2	4	2	0	90
2014	T	4	4	3	4	4	3	2	4	2	0	118
2012	T	4	3	3.66667	3.66667	4	3.66667	3.66667	3.33333	3.33333	0	126.333
2008	T	4	4	3.33333	3.66667	3.66667	3.33333	4	4	2.33333	0	127.667
2014	T	2	2	2	2	2	3	2	4	4	0	87
2006	T	4	4	4	4	4	4	4	4	3	0	136
2011	T	4	3.5	3.5	3.5	3.5	4	3.5	3	3	0	124
2015	T	3	3	1	2	1	1	1	3	2	0	64
2014	T	4	4	4	4	4	4	4	4	4	0	140
2009	T	3	4	4	3	3	3	3	4	2	0	116
2008	T	4	4	4	4	4	4	4	3	2	0	132
2007	T	4	3.5	3.5	3.5	3.5	3.5	3.5	4	2.75	0	125
2008	T	3.5	3.5	2.5	3.5	3.5	2.5	2	4	3	0	107.5
2014	T	4	4	4	4	4	4	4	3	3	0	134
2008	T	4	4	2	3	3	2	2	4	4	0	105
2012	T	4	4	3	3	3	3	4	3	2	0	115
2009	T	3	3	4	3	4	4	4	4	3	0	127
2007	T	3	3	4	4	4	4	4	4	2	0	128
2008	T	4	4	3	2	2	4	3	4	2	0	113
2007	T	4	3.66667	3.33333	3.66667	3.66667	3.66667	4	3.33333	3	0	126.667
2012	T	3	3	4	2	3	4	3	3	3	0	112
2010	T	4	4	4	2	2	2	2	3	4	0	104
2015	T	4	4	4	2	3	4	4	4	3	0	128
2012	T	4	4	4	4	4	4	4	4	4	0	140
2005	T	2	1	4	4	4	4	3	2	2	0	106
2011	T	2	2	3	3	3	2	3	4	2	0	94
2007	T	3	3	2	4	3	3	2	4	2	0	101
2011	T	2	2	3	3	3	3	3	4	3	0	101
2007	T	3	0	0	3	0	0	0	4	0	0	37
2012	T	4	3.5	3.5	4	4	4	4	3.5	2.5	0	130.5
2009	T	3	4	2	1	1	2	0	3	0	0	67
2013	T	4	4	4	4	4	4	4	4	2	0	136
2011	T	4	3	3	3	3	4	2	4	0	0	108
2010	T	4	4	3	3	4	2	2	4	3	0	112
2011	T	4	3	2	2	2	4	2	2	0	0	88
2012	T	4	3	0	0	0	0	0	4	0	0	44
2007	T	4	4	2	4	4	3	2	2	3	0	107
2009	T	4	3	4	4	4	3	4	3	3	0	125
2014	T	2	4	4	4	4	4	3	4	3	0	126
2007	T	4	4	4	3	4	4	4	4	2	0	133
2013	T	3.5	4	3	4	4	3.5	3.5	4	3.5	0	127.5
2013	T	4	3	3	3	3	3	2	4	3	0	109
2008	T	4	4	4	4	4	4	4	4	2	0	136
2011	T	4	4	3.5	4	4	4	4	4	3	0	135.5
2006	T	2	2	1	2	2	1	1	4	0	0	56
2007	T	3.5	2.5	3	3	2.5	2.5	3	3.5	1	0	98.5
2010	T	4	4	4	4	4	3	2	4	0	0	119
2010	T	4	3.5	4	4	4	4	4	4	3	0	136
2009	T	4	4	4	4	4	4	4	4	4	0	140
2015	T	4	4	4	4	3	4	4	4	3	0	134
2008	T	4	4	4	4	4	4	4	4	0	0	132
2009	T	4	2	2	2	3	2	2	3	2	0	86
2008	T	3	3	3	4	3	4	3	4	3	0	117
2009	T	4	3.5	3.5	4	3.5	3	4	3.5	3.5	0	125.5
2008	T	4	3	4	3.5	3.5	3.5	4	3.5	2	0	124
2011	T	3.33333	4	3.33333	3.66667	3.66667	3.33333	2.66667	4	3.33333	0	121.667
2014	T	4	4	4	4	4	4	4	4	3	0	138
2013	T	4	4	3	3	3	3	3	4	3	0	117
2014	T	4	4	3	3	2	3	3	4	4	0	115
2015	T	4	4	4	4	4	4	4	4	4	0	140
2013	T	4	4	3	4	4	4	4	4	2	0	131
2012	T	4	4	3	3	4	4	4	4	2	0	124
2014	T	4	3.5	4	4	4	4	4	4	4	0	138
2010	T	2	2	4	3	3	4	2	2	4	0	101
2011	T	4	4	4	4	4	4	4	4	3	0	138
2007	T	4	3	4	3	4	3	4	3	0	0	116
2011	T	4	4	4	4	4	4	4	4	4	0	140
2014	T	4	3	4	4	4	3	4	4	3	0	129
2015	T	4	4	3	4	4	3	4	3	1	0	120
2010	T	3	3	4	4	4	4	4	4	4	0	132
2011	T	3.5	2.5	2.5	3	2.5	3	1.5	3	0	0	88.5
2012	T	4	3	4	4	3	4	3	3	4	0	124
2015	T	4	4	4	4	2	4	4	4	3	0	130
2015	T	4	4	4	4	4	4	4	4	4	0	140
2008	T	4	4	3	3	3	3	4	4	3	0	121
2007	T	4	4	4	4	4	4	4	4	4	0	140
2005	T	4	3	3	3	2	4	2	2	3	0	102
2007	T	2	2	0	1	0	0	0	4	0	0	35
2015	T	3	3	1	4	3	1	2	4	2	0	86
2009	T	4	4	4	4	3	4	4	2	2	0	124
2010	T	2	4	4	4	3	4	4	4	3	0	126
2011	T	4	4	3.33333	4	4	3.33333	4	4	3.33333	0	132
2008	T	4	3.5	4	4	4	4	4	4	3.5	0	136
2006	T	4	4	4	4	4	4	4	4	3	0	136
2005	T	4	4	4	4	3	4	4	4	4	0	136
2010	T	3	4	3	2	2	3	2	4	4	0	108
2013	T	0	0	0	0	0	0	0	0	0	0	0
2006	T	4	4	4	4	4	3	3	4	3	0	127
2006	T	4	4	4	4	4	4	3	4	3	0	132
2007	T	3	3	2	2	2	2	2	4	3	0	88
2015	T	4	4	0	0	0	0	0	4	0	0	48
2012	T	4	4	4	4	4	4	4	4	4	0	140
2012	T	4	4	4	4	2	3	4	4	3	0	125
2012	T	3	2	3	4	3	3	2	4	4	0	106
2009	T	4	4	4	3	3	4	4	4	4	0	136
2007	T	4	3	4	3	3	4	4	4	2	0	125
2011	T	3.83333	3.83333	3.33333	3.83333	4	3.66667	3.16667	3.83333	2.66667	0	126.5
2009	T	3.5	3	4	4	4	3.5	4	2.5	3	0	123.5
2010	T	3	3	4	4	4	4	4	4	3	0	130
2006	T	3	3	2	4	4	2	4	4	3	0	110
2010	T	3	3	4	4	3	4	4	4	4	0	128
2008	T	4	4	4	4	4	4	4	3	2	0	132
2006	T	4	4	4	4	4	4	4	4	3	0	136
2010	T	4	3	4	4	4	4	4	4	0	0	128
2010	T	3	3	4	4	4	4	4	4	3	0	130
2009	T	4	4	3	3	3	2	4	4	3	0	116
2010	T	4	4	4	4	4	4	4	4	0	0	132
2005	T	4	4	4	4	4	4	4	4	3.5	0	138
2013	T	4	4	3.5	3.5	3.75	3.25	3.5	4	3.25	0	127.75
2013	T	3.2	3.2	3.2	3.2	3.2	2.8	2.8	3	1.8	0	104.8
2005	T	4	4	4	4	4	4	4	3	4	0	136
2013	T	3	3	4	4	4	4	4	2	2	0	120
2010	T	1	1	2	2	2	2	2	4	2	0	70
2008	T	4	4	3.8	4	4	3.8	3.6	4	4	0.8	136.4
2007	T	2	2	4	4	1	3	2	4	2	0	99
2006	T	4	3	4	4	3	3	4	4	3	0	125
2010	T	2	1	1	1	1	1	0	4	0	0	45
2010	T	4	4	1	1	1	3	0	4	0	0	75
2010	T	4	3	4	4	4	3	3	4	2	0	123
2010	T	4	3	4	4	4	4	4	4	2	0	132
2008	T	1	1	1	1	0	0	1	2	0	0	28
2010	T	3.66667	4	2.33333	3	3	2.66667	2.33333	3.66667	1.66667	0	104
2005	T	3.5	4	4	4	4	3.5	4	4	3	0	131.5
2009	T	3.75	3.75	3.5	4	4	3.5	3.75	3.75	2.5	0	128
2013	T	3	4	4	4	4	4	4	3	3	0	130
2005	T	4	4	4	4	2	2	4	4	2	0	114
2013	T	4	4	3	2	4	3	2	3	4	0	118
2014	T	3	3	3	3	3	3	2	4	4	0	107
2009	T	4	4	3	3	2	3	4	4	3	0	117
2014	T	4	4	3	4	3	4	3	3	3	0	121
2010	T	4	3.5	3	3	3.5	3	4	4	3.5	0	122
2005	T	3.33333	3.33333	2.66667	3.33333	3.66667	3.33333	2.66667	4	3	0	113.333
2013	T	4	3	4	4	4	4	4	4	4	0	136
2015	T	0	0	0	0	0	0	0	4	0	0	16
2007	T	4	4	4	4	4	4	4	4	3	0	138
2009	T	3	4	3	3	3	4	4	4	3	0	122
2009	T	4	3	4	4	4	4	4	3	2	0	128
2011	T	4	4	3	3	4	4	4	4	3	0	130
2014	T	3	3	3	2	2	3	3	4	3	0	102
2008	T	3	4	2	0	0	4	2	4	3	0	88
2005	T	4	4	4	4	4	4	4	4	4	0	140
2007	T	4	4	3	4	4	4	4	4	3	0	133
2009	T	3	3	2	3	2	2	2	4	2	0	91
2010	T	4	3	4	4	4	4	4	4	2	0	132
2010	T	4	3	3	4	4	4	4	4	4	0	131
2010	T	3	2	2	2	2	3	2	3	3	0	85
2007	T	4	4	4	4	4	4	3	4	4	0	136
2011	T	4	4	4	4	4	4	4	3	3	0	134
2006	T	4	4	1	1	1	1	1	4	4	0	77
2012	T	3.66667	3.33333	4	4	4	4	3.66667	4	3	0	132.667
2009	T	4	4	2	2	2	3	1	4	0	0	91
2006	T	3	2.5	3	3	3	2.5	2.5	4	3.5	0	105.5
2014	T	4	4	1	4	1	1	2	4	1	0	84
2012	T	4	4	4	1	1	2	4	4	4	0	109
2007	T	3.5	3.5	4	4	4	3.5	4	3	1	0	123.5
2015	T	4	4	3	3	3	3	4	4	1	0	117
2007	T	4	4	3	4	4	3	3	4	4	0	126
2011	T	4	4	4	3	3	4	3	3	1	0	119
2008	T	4	4	3.75	3.5	3.25	3.75	3.25	3.5	2.75	0	125.5
2015	T	4	4	4	4	4	4	4	4	2	0	136
2011	T	4	4	3	4	4	4	4	4	4	0	135
2014	T	4	4	4	4	3	4	4	4	3	0	134
2015	T	0	0	0	0	0	0	0	0	0	0	0
2012	T	3.33333	3.33333	2	3	2.66667	2.33333	2.33333	4	3.33333	0	100
2009	T	4	4	3	4	4	4	3	4	4	0	131
2012	T	4	4	4	4	4	4	4	4	4	0	140
2007	T	4	4	3	3	3	3	3	4	2	0	115
2010	T	4	4	0	4	4	2	2	2	0	0	86
2008	T	4	4	4	4	4	4	4	4	3	0	138
2011	T	4	4	4	4	4	3.66667	3.66667	3.66667	3.33333	1	139.333
2007	T	4	3	4	4	4	4	4	2.66667	1.66667	0	126
2005	T	4	3.5	4	4	4	4	3.5	4	3.5	0	135
2012	T	4	4	3.33333	4	4	3.66667	3.66667	4	3.33333	2.33333	144
2015	T	4	4	4	4	4	4	4	4	4	0	140
2013	T	0	0	0	0	0	0	0	3	1	0	14
2005	T	4	4	4	4	3	4	4	4	4	0	136
2010	T	4	4	3	3	4	3	3	3	2	0	115
2006	T	3	4	3	4	4	4	3	4	4	0	127
2007	T	4	3	4	4	4	4	4	2	4	0	128
2009	T	4	4	2	2	2	2	0	4	0	0	82
2005	T	4	4	4	4	4	4	4	4	3	0	136
2005	T	4	4	4	4	4	4	4	4	2	0	132
2011	T	3	3	2.5	3	3	2	1.5	4	3	0	95.5
2010	T	4	4	4	4	4	4	4	4	3.5	0	139
2005	T	4	4	4	4	4	4	4	4	0	0	124
2007	T	3	2	3	4	3	3	4	4	3	0	112
2006	T	4	4	3	4	4	4	3	4	3	0	127
2007	T	3	3	4	4	4	3	4	4	0	0	119
2010	T	2	2	3	3	3	3.5	3	3.5	2	0	99.5
2011	T	4	4	2	3	3	2	2	4	3	0	103
2009	T	4	4	4	4	4	4	4	3	3	0	134
2009	T	4	4	4	4	4	4	4	2	2	0	128
2005	T	4	4	3	3	4	3	3	4	4	0	123
2012	T	4	4	3.5	4	4	3.5	3.5	3.5	3	0	133.5
2010	T	4	3	3	4	3	3	3	4	4	0	118
2005	T	4	4	4	4	4	4	4	4	3	0	136
2006	T	4	4	3.5	3.5	3	4	4	3	3	0	124
2008	T	4	4	3	4	4	3	4	4	3	0	128
2014	T	4	4	4	4	4	4	3	4	3	0	134
2015	T	4	4	2	2	2	2	3	4	3	0	100
2007	T	2.5	2.5	2	3	3	2	1.5	4	3.5	0	90
2010	T	4	3.5	2	3.5	3	2	3	4	2	0	105.5
2009	T	4	4	2	3	3	2	1	4	3	0	99
2013	T	0	0	0	0	0	0	0	2	3	0	14
2014	T	4	3	2	3	3	4	2	4	4	0	111
2012	T	0	0	0	0	0	0	0	4	0	0	16
2007	T	4	4	4	4	4	4	4	2	3	0	130
2015	T	4	4	4	2	2	3	4	4	4	0	121
2005	T	1	2	2	2	3	2	2	4	2	0	78
2011	T	4	4	4	4	2	4	2	4	3	0	122
2006	T	4	4	4	4	4	4	4	4	4	0	140
2013	T	4	4	4	4	4	4	4	4	1	0	134
2005	T	2	3	3	3	3	2	3	4	1	0	92
2015	T	4	3	2	2	2	2	2	4	2	0	90
2013	T	3.33333	3.33333	3.33333	3.33333	3.33333	3.33333	3.33333	4	3.66667	1.66667	128.333
2006	T	4	4	4	4	4	4	4	4	1.5	0	130
2011	T	4	4	4	4	4	4	4	4	3	0	138
2005	T	4	3	3	4	4	4	3	4	3	0	125
2009	T	4	3	4	4	4	4	4	4	2	0	132
2008	T	4	3.5	4	4	4	4	4	3	2.5	0	131
2012	T	4	4	3	3	2	3	3	4	4	0	115
2010	T	4	3	3	3	3	4	4	3	0	0	112
2012	T	1	2	2	1	1	1	1	2	0	0	46
2008	T	4	4	4	4	4	4	4	2	3	0	130
2011	T	3	2	3	2	2	3	2	4	3	0	94
2015	T	4	4	3	3	3	4	3	4	4	0	124
2007	T	4	4	3	4	4	3	3	4	2	0	122
2012	T	4	4	4	4	4	4	4	4	3	0	138
2010	T	4	3.66667	4	3.33333	3.66667	4	4	3.66667	3.66667	0	133.333
2011	T	3.5	3.5	3	4	4	4	4	4	3	0	129
2008	T	4	4	2.5	3.5	3.5	2.5	3	3.5	3.5	0	114.5
2008	T	4	4	4	4	4	4	4	4	4	0	140
2011	T	1	3	4	3	2	2	4	4	4	0	103
2012	T	4	4	3	4	4	4	4	4	2	0	131
2007	T	3.5	3	4	4	4	3.5	4	2.5	3	0	123.5
2013	T	4	4	4	4	4	4	4	3.5	3	3	151
2015	T	4	4	3	4	3	4	4	4	3	0	129
2007	T	4	4	3	4	4	4	4	3	3	0	129
2007	T	4	3.66667	3.66667	3.66667	3.66667	4	4	3.66667	4	0	133.333
2011	T	3.5	3	4	4	4	4	4	4	3.5	2	143
2007	T	4	4	4	4	4	4	4	4	3	0	138
2006	T	3.5	3	2.5	3	2	2.5	2	4	0	0	86
2009	T	2	2	2	3	3	2	4	4	4	0	97
2011	T	4	4	2.66667	3.66667	3.66667	2.66667	3.33333	3.66667	2.66667	0	118
2011	T	3.5	3.5	3.5	3.5	3.5	3.5	3.5	4	2.5	0	122.5
2006	T	3	3	4	4	4	4	2	3	4	0	122
2005	T	4	4	4	4	3	4	4	4	4	0	136
2010	T	3	4	3	3.5	3.5	2.5	3	4	1.5	0	111
2005	T	4	3	3	4	3	4	3	3	4	0	121
2006	T	4	4	4	4	4	4	4	4	3	0	136
2009	T	4	4	4	4	4	4	4	4	4	0	140
2007	T	4	4	4	4	4	4	4	4	4	0	140
2008	T	2	2	3	3	3	3	4	4	3	0	107
2012	T	4	4	4	3	4	4	3	4	4	0	129
2009	T	0	0	0	0	0	0	0	4	0	0	16
2012	T	0	0	0	0	0	0	0	4	0	0	16
2011	T	3	2	4	4	4	4	4	2	3	0	118
2010	T	4	3	4	4	4	3	3	3	2	0	119
2012	T	3	3	4	4	4	4	4	4	3	0	130
2011	T	3.66667	3.33333	3.66667	3.66667	3.66667	4	3.66667	3.66667	2.66667	0	126.667
2009	T	3	3	4	4	4	4	4	4	4	0	132
2008	T	4	4	4	3	3	2	3	4	3	0	117
2006	T	4	4	3	3	1	3	3	4	3	0	100
2011	T	3	3	4	4	4	4	3	3	2	0	120
2010	T	4	4	2	3	3	4	2	4	2	0	111
2007	T	4	4	4	4	4	4	4	4	4	0	140
2014	T	4	4	3.5	4	4	4	4	4	3	0	135.5
2011	T	4	4	3.5	4	4	4	4	4	2.5	0	134.5
2012	T	4	4	3.66667	3.66667	3.66667	4	4	4	3.33333	0	134.667
2007	T	4	4	4	4	4	4	4	4	4	0	140
2012	T	4	3.5	3.5	3	2.5	3.5	4	2.5	1.5	0	109
2007	T	4	4	4	4	4	4	4	4	2	0	136
2010	T	3	3	3	3	3	2	2	4	3	0	100
2009	T	3	3	2	3	2	3	2	4	4	0	98
2010	T	4	4	3	4	4	4	4	4	1	0	129
2011	T	4	3	4	4	4	4	4	4	4	3	136
2006	T	3	2	3	2	3	3	2	4	3	0	100
2013	T	4	4	4	4	4	4	4	4	3	0	138
2010	T	4	4	4	4	4	4	4	4	2	0	136
2005	T	4	3	2	2	2	1	2	4	2	0	83
2005	T	3.75	3.75	3.75	4	4	3.75	4	4	3.75	0	134
2008	T	4	4	3.5	3.5	3.5	3.5	4	3	2	0	123.5
2015	T	4	4	4	4	4	4	3	3	3	0	130
2012	T	4	4	4	4	4	4	4	3.5	2.5	0	135
2009	T	4	4	3	3	3	3	1	3	3	0	105
2008	T	4	4	4	4	4	4	4	3.5	3.5	0	137
2013	T	4	4	3.33333	4	3.66667	3.66667	4	4	3.33333	0	132.333
2007	T	4	4	3	4	4	3	4	3.5	2	0	124
2007	T	4	4	4	4	4	4	3	3	0	0	124
2008	T	2	2	2	3	2	2	3	3	3	0	83
2013	T	3	3.5	3	3	2.5	3	2.5	3.5	2.5	0	104
2009	T	4	4	4	3	3	4	4	4	3	0	131
2011	T	4	4	4	4	4	4	4	4	4	0	140
2012	T	4	4	3	3	4	3	2	4	2	0	115
2011	T	3	4	3	3	4	4	2	3	3	0	114
2010	T	4	3	4	4	4	4	4	4	3	0	134
2011	T	2	2	4	4	4	4	4	4	3	0	122
2009	T	4	4	4	4	4	4	3	4	4	0	136
2014	T	4	4	4	4	4	3.75	4	4	3	0	136.75
2010	T	3.5	3.5	2.5	3.5	3	2.5	3	4	3	0	109.5
2013	T	0	0	0	0	0	0	0	0	0	0	0
2009	T	4	4	4	4	4	4	4	3	4	0	136
2011	T	4	4	3	4	4	3	2	3	4	0	118
2010	T	2	3	4	1	1	4	2	4	4	0	99
2009	T	3	3	2	3	3	3	2	2	2	0	90
2015	T	4	4	3	4	4	3	4	4	3	0	128
2006	T	4	4	4	4	4	4	4	4	0	0	124
2005	T	4	4	4	4	4	3	3	4	3	0	127
2007	T	4	3	3	4	4	3	3	3	2	0	114
2006	T	3	3	3	4	4	3	4	3	4	0	120

## Sheet: Sheet3
Breed	Scent (nose)	Searching	Courage and sharpness	Voice in trial	Voice when game at sight	Correctness of the attack	Persistence	Obedience	Tracking on the lead	Announcing / barking	Total score
PHD	4	3	2	3	4	4	4	4	2	0	119
PHD	2.33333	2.33333	2.66667	4	4	2.66667	3.33333	3	0.666667	0	100
PHD	4	3.5	4	4	4	4	4	4	4	0	138
PHD	4	4	3	4	4	4	3	4	3	0	129
PHD	4	4	3.5	4	4	3.5	3	4	3	0	127
PHD	0	0	0	0	0	0	0	4	0	0	16
PHD	3	4	3	3	3	2	2	4	2	0	102
WHD	4	4	3	4	3	3	3	4	4	0	122
WHD	2	3	4	2	2	2	2	3	2	0	88
WHD	3	3	3	2	2	2	3	4	3	0	87
WHD	2	3	3	2	2	3	2	4	3	0	94
GS	3	3	4	3	3	3	3	3	3	0	110
SK	4	3	4	4	3	4	3	1	3	0	114
SK	4	4	3.33333	3.66667	3.66667	3.66667	3.33333	4	3.66667	0	130.333
PHD	4	3	2.5	4	3	3.5	2.5	4	3	0.5	116.5
SK	4	4	3	3.66667	3.33333	3.66667	4	4	3	0	127.667
AD	4	4	4	4	4	2	4	2	3	0	118
PHD	4	4	2	3	3	3	3	4	4	0	114
PHD	4	4	3	3	3	2	2	3	4	0	106
PHD	3	3	4	4	3	4	4	4	4	0	128
PHD	4	4	2	2	2	2	3	4	0	0	94
PHD	3	4	2	2	2	2	2	4	4	0	94
PHD	4	4	2	3	3	3	2	3	3	0	104
PHD	3	3	3	4	4	3	3	3	3	0	112
PHD	4	4	3	3	4	4	3	3	1	0	118
PHD	4	2.33333	1.66667	2.33333	2	2	2	4	2.66667	0	88
PHD	4	4	0	0	0	0	0	4	0	0	48
PHD	4	4	3	3.5	3.5	3	3	3	3	0	114.5
PHD	2	3	2	3	3	4	2	4	4	0	103
GHT	2	1	3	3	3	3	3	3	2	0	91
GHT	0	0	0	0	0	0	0	4	0	0	16
GHT	4	4	4	4	3	3	2	2	3	0	113
GHT	2	3	4	4	4	3	2	2	2	0	101
GHT	4	3	4	3	3	4	3	2	3	0	115
GS	4	4	4	4	4	4	3	4	3	0	134
SK	3	3.5	2.5	4	4	3	2.5	4	2.5	0	115
WT	3	3	2	3	3	3	3	3	4	0	102
WT	4	4	3	4	4	3	3	3	2	0	118
PHD	2.5	2.5	1.5	2	2	1.5	1.5	3.5	2.5	0	74
PHD	2.5	3	1.5	2.5	2	2.5	2	4	1.5	0	84.5
GHT	4	4	4	4	4	4	4	3.5	3.5	0	137
AD	3	4	4	4	4	4	4	3	1	0	126
AD	4	4	4	3	3	4	3	4	3	0	125
PHD	4	4	4	4	3	4	4	4	2	0	132
PHD	4	4	4	4	4	4	4	4	1	0	134
PHD	4	4	4	4	4	3	3	4	0	0	123
PHD	4	4	4	4	4	3	4	4	3	0	133
PHD	4	4	4	4	4	4	3	3	4	2	127
PHD	3	4	2	1	2	4	2	4	3	0	99
PHD	3	3	2	2	1	1	1	3	0	0	65
PHD	4	4	4	4	4	3.5	3	3	2	0	126.5
PHD	4	3	2	3	3	3	3	4	3	0	108
PHD	3	4	4	3	3	2	2	4	2	0	107
PHD	3.5	3.5	2.5	4	4	3	3.5	4	3	0	121.5
PHD	3	3	2	2	2	2	2	4	3	0	88
PHD	3	2	1	1	1	1	1	4	3	0	65
PHD	4	4	4	4	4	3	4	4	2	0	131
PHD	4	4	4	4	4	4	4	2	3	0	130
PHD	4	4	4	4	4	4	4	3	3	0	134
PHD	4	4	3	4	3	4	4	3	2	0	119
PHD	4	4	4	4	4	4	4	4	0	4	144
PHD	4	4	3	4	4	3	3	4	4	0	126
WHD	2	4	2	3	2	2	3	3	3	0	89
GHT	4	4	3	3	3	2	2	4	4	0	110
GHT	1	1	2	2	2	2	2	3	1.5	0	65
GHT	3	4	4	3	3	4	3	2	3	0	115
GHT	4	4	4	4	4	4	4	2	3	0	130
GHT	4	3	3	4	4	4	4	2	3	0	121
GHT	4	4	2	3	3	3	2	4	3	0	108
GHT	4	4	3.5	3.5	4	4	4	4	3	0	134
GHT	4	4	4	4	4	4	4	4	4	3	155
GHT	4	4	4	4	4	3	2	2	2	0	111
GHT	4	4	4	4	4	3	4	4	3	0	131
GHT	3	2	1	2	1	1	1	3	3	0	63
GHT	4	4	4	4	3	4	4	4	4	0	136
GHT	0	0	0	0	0	0	0	4	4	0	12
GHT	3.5	3.5	4	3.5	4	4	3.5	4	2	0	128.5
GHT	4	4	4	3	4	3	4	4	3	0	130
GS	4	4	3	3	4	4	3	3	3	0	122
SK	4	3	4	4	4	4	4	3	3	0	130
SK	4	4	4	3	4	4	3	3	3	0	129
SK	4	4	2	3	3	2	2	4	1	0	99
SK	3	2	1	2	0	1	1	4	0	0	52
SK	4	4	4	4	3	4	4	4	4	0	136
SK	0	0	0	0	0	0	0	0	0	0	0
SK	2	2	2	3	3	3	2	2	4	0	86
WT	4	3	2	3	4	3	3	4	4	0	116
WT	3	4	2	3	1	1	0	4	0	0	72
PHD	3.75	3.5	2.75	2.75	2.75	2.5	2	4	2.75	0	104
PHD	4	4	3.5	3.5	4	3	3.5	4	3	3.5	144.5
AD	4	2	1	2	1	1	1	4	2	0	68
AD	4	4	4	4	4	4	4	4	4	0	140
AD	3	2	1	2	2	1	1	4	3	0	70
PHD	3	3	1	3	1	0	1	4	0	0	62
PHD	4	4	3	4	4	3	3	3	3	0	120
PHD	3	3	2	4	1	2	0	4	0	0	76
PHD	3	3	2	4	4	2	4	4	3	0	110
PHD	4	4	4	4	4	4	2	4	4	0	132
PHD	3	4	3	3	3.5	3	2	3.5	3.5	0	110
PHD	4	1	1	2	2	2	2	3	3	0	75
PHD	4	4	4	4	4	4	4	4	3	0	138
PHD	4	4	4	4	4	4	3.5	4	3	2	146
PHD	3	3	2	1	1	2	2	4	2	0	79
PHD	4	4	4	4	4	4	4	4	3	0	138
PHD	4	4	4	4	4	4	4	4	4	0	140
PHD	2.5	3.5	2.5	3.5	2.5	3	2.5	4	3.5	0	105
PHD	3	2	2	2	2	2	1	4	2	0	78
PHD	4	4	4	3	3	4	3	4	3	0	127
PHD	2	2	1	2	2	2	2	3	0	0	65
PHD	2	2	3	4	3	3	3	4	4	4	126
PHD	4	4	3	3	4	4	4	4	3	0	130
PHD	3	2	2	2	3	3	2	4	1	0	85
WHD	4	4	2	3	3	2	3	4	2	0	105
WHD	4	3	3	4	4	4	3	3	1	0	117
WHD	4	4	4	4	4	4	4	3	2	0	132
WHD	2	3	3	4	4	4	3	3	3	0	113
WHD	2	2	3	4	4	3	3	4	4	0	114
WHD	0	0	0	0	0	0	0	3	0	0	12
WHD	4	4	4	4	4	4	4	3	4	0	148
WHD	0	0	0	0	0	0	0	3	0	0	12
WHD	3	3	1	2	2	1	1	2	3	0	66
GHT	4	2	2	1.5	1.5	1.5	1.5	3.5	2	0	76
GHT	4	4	3	3	3	3.5	3.5	4	3	0	121.5
GHT	3.5	3.5	3.5	3.5	3	3.5	3.5	3.5	3.5	0	120.5
GHT	4	4	4	3	4	4	4	4	4	0	137
GHT	0	0	0	0	0	0	0	4	0	0	16
GHT	4	4	4	4	4	4	4	4	4	0	140
PH	4	4	2	2	1	3	1	4	4	0	95
PH	3	4	3	3	3	3	3	3	3	0	109
GS	4	4	4	3	4	4	4	4	2	0	133
SK	4	4	2	3	3	3	1	3	0	0	94
SK	4	4	4	4	4	3.5	4	3.5	3.5	0	134.5
SK	4	4	2	2	2	2	2	4	2	0	94
SK	4	4	4	4	4	4	4	3.5	4	0	138
SK	4	4	4	4	4	4	4	3	2	0	132
SK	3.33333	3.33333	3	3.33333	3.33333	3	3	3	3.66667	0	111.333
PHD	3	2.5	3.5	3.5	4	3.5	3.5	4	3.5	0	120.5
GHT	4	3.5	4	4	4	3.5	4	2	3.5	0	126.5
PHD	3.85714	3.85714	3.71429	3.71429	3.85714	3.57143	3.71429	3.85714	2.71429	0	129.571
PHD	3.66667	3.33333	3	3.33333	2.66667	3	3	4	3.33333	2	128.667
PHD	3.66667	4	3.66667	4	3.66667	4	4	3	3.66667	0	131
PHD	4	4	3.5	3.66667	3.66667	3.66667	3.5	3.83333	3.5	0	128.833
AD	4	4	4	4	4	3	4	4	2	0	131
AD	4	3	3	4	3	3	2	4	3	0	112
PHD	3	3	4	4	4	4	4	4	4	0	132
PHD	3	3	3	1	1	2	1	2	2	0	50
PHD	2	2	1	1.5	1.5	1	1	1	1	0	46.5
PHD	4	4	4	4	4	4	4	4	3	0	138
PHD	4	4	4	4	4	3.5	3	4	4	0	133.5
PHD	4	4	3	4	4	3.5	4	3	2	0	124.5
PHD	4	3	3.5	3.5	4	3.5	4	4	4	0	129.5
PHD	4	4	4	4	4	4	3	4	4	0	134
PHD	4	3	2	3	4	3	2	4	2	0	114
PHD	4	4	4	3	3	4	4	4	4	0	133
PHD	4	4	4	4	4	3	4	4	3	0	133
PHD	4	3	3	4	4	4	3	4	2	0	121
PHD	3	3	4	4	4	4	4	4	4	0	134
PHD	4	4	3	4	3	4	3	4	3	0	125
PHD	4	4	3	3	3	4	4	4	3	0	126
PHD	3.33333	3.33333	3	4	3	3	3	3.33333	3.66667	0	116.667
PHD	4	4	4	4	4	4	4	4	4	3	155
PHD	0	0	0	0	0	0	0	4	0	0	16
PHD	3	2	1	2	1	1	1	4	2	0	64
WHD	4	4	4	4	4	4	4	4	3	0	138
WHD	4	3.5	3.5	3.5	3.5	3.5	3.5	2.5	1.5	0	116.5
WHD	4	4	4	4	4	4	4	4	3	0	138
WHD	4	4	4	3	3	4	4	4	3	0	131
GHT	4	4	4	3	4	4	4	4	4	0	137
GHT	4	3	1	1	1	1	1	4	2	0	67
GHT	4	4	4	4	4	4	4	4	4	0	140
PH	3	3	3	3	3	3	3	4	3	0	109
PH	4	3	2	2	2	2	2	4	2	0	90
GS	4	4	2	3	2	3	3	2	2	0	94
GS	4	4	4	4	4	4	4	4	4	0	140
SK	4	4	4	4	4	4	3	4	4	0	136
SK	4	4	4	4	4	4	3	4	0	0	120
WT	3.5	3.5	2.5	3	3	2.5	2.5	3.5	3.5	0	105
PHD	3	4	3.5	4	4	4	3.5	4	3.5	0	130.5
PHD	3	3	2	2	2	1.5	2	3.5	2	0	81.5
WHD	3	3	3	3	3	3	3	3.5	1	0	103
GHT	4	4	4	4	4	4	4	4	3	0	138
PH	0	0	0	0	0	0	0	0	0	0	0
PHD	4	4	3.33333	4	4	3	3.66667	3.66667	3	3	142
PHD	3.66667	3.66667	3.33333	3.66667	4	4	4	3.66667	3.33333	1	135.333
SK	4	4	4	4	3.75	4	4	3.75	3.25	0	136.5
PHD	4	4	2	4	4	2	4	3	3	0	114
PHD	4	4	4	3	3	4	4	4	3	0	129
PHD	2	3	3.5	4	3.5	3	3.5	4	2	0	112.5
PHD	3	3	2	3	3	4	2	4	4	0	107
PHD	4	4	3.75	4	3.75	4	4	4	3.25	0	136.25
PHD	3	2	1	1	1	3	1	4	4	0	79
PHD	3	3	2	4	3	2	2	4	2	0	94
PHD	4	3	2.5	3	3	3	2.5	4	3	0	108.5
PHD	4	4	2	2	2	2	2	4	3	0	94
PHD	4	4	2	2	2	2	2	4	4	0	98
PHD	3	3	3	4	4	3	3	4	2	0	114
PHD	4	4	4	3.5	3.5	4	4	4	4	2	146.5
PHD	4	4	3.5	3.5	4	4	3.5	4	4	0	134
PHD	4	4	4	3	4	4	3	4	4	0	133
PHD	0	2	0	0	0	0	0	4	0	0	24
WHD	2	2	3	3	3	2	3	2	3	0	88
WHD	2	4	1	1	1	1	1	3	4	4	85
WHD	3	4	4	4	4	3	4	4	0	0	123
GHT	3	3	4	4	4	4	3	4	3	0	126
GHT	3	3	4	3	4	4	4	4	4	0	129
GHT	4	3.5	4	4	3	4	4	4	4	0	134
GHT	4	4	4	4	4	4	4	4	3	0	138
GHT	3.66667	4	4	4	4	3.66667	4	3.66667	2.33333	0	129
GHT	4	3	4	3	3	4	4	4	2	0	125
GS	4	4	3	3	3	3	2	4	3	0	113
GS	4	4	3	3	4	4	3	4	4	0	128
SK	4	4	4	1	1	4	4	4	3	0	117
SK	4	4	4	4	4	4	3	4	3	0	132
SK	4	4	4	4	3.66667	4	4	4	3.33333	0	136
SK	4	4	4	4	4	3	4	3	3	0	129
SK	3.66667	3.66667	3	3	3	3.66667	3.66667	4	3.66667	4	141.667
WT	2	3	3	4	4	3	3	4	3	0	112
WT	4	4	1	2	2	1	1	3	0	0	72
PHD	3.85714	3.85714	3.28571	3.85714	3.85714	3.71429	3.71429	4	3.28571	0	130.286
PHD	3.83333	3.83333	3.5	3.83333	3.5	3.66667	3.5	4	3.16667	2.16667	139.167
PHD	4	3	3.5	4	4	3.5	4	3.5	3.5	4	148
PHD	3	3.5	3.5	3.5	3.5	3.5	3.5	3.5	1.5	0	116.5
PHD	4	3.5	2.5	2.5	2	2	2	3	2.5	0	93
GS	4	4	4	4	4	3.5	3.5	4	2.5	0	132.5
PHD	3.66667	4	4	3.66667	3.66667	3.66667	3.66667	3.33333	2.33333	0	124
PHD	4	4	4	4	4	4	4	4	4	0	140
PHD	2	2	2	2	1	2	2	3	4	0	74
PHD	4	4	3.5	4	4	3.5	2.5	3.5	2.5	0	124
PHD	3	3	4	4	4	4	3	4	3	0	126
PHD	4	4	4	4	4	4	4	4	3	0	138
PHD	2	2	2	3	3	2	3	4	4	0	104
PHD	2	2	2	4	3	3	2	4	3	0	85
PHD	4	4	3	4	4	3.5	4	3.5	3.5	0	129.5
PHD	4	4	4	4	4	4	4	4	3	0	138
PHD	4	4	3	3	4	3	3	4	3	0	121
PHD	4	4	4	4	4	4	3	4	4	0	136
PHD	0	0	0	0	0	0	0	4	2	0	20
PHD	3.42857	3.42857	2.42857	2.42857	2.71429	2.85714	2.57143	3.71429	3.28571	0	104
PHD	4	3	4	4	4	3	3	3	2	0	119
PHD	4	4	3	4	4	4	4	4	3	0	133
WHD	3	3	4	4	4	4	4	4	1	0	122
WHD	4	3.5	4	4	4	4	3.5	4	3	0	134
WHD	3	3	3	4	3	3	3	4	2	0	110
WHD	4	3	3	2	3	3	2	4	3	0	116
GHT	4	3	4	4	4	4	4	1	2	0	120
GHT	0	0	0	0	0	0	0	2	0	0	8
GHT	4	3	4	4	4	4	4	4	4	0	130
GHT	3	2	3.5	4	4	4	4	4	2	0	119.5
GHT	4	4	3	4	4	2	2	4	3	0	115
GHT	3	4	1	4	4	4	2	4	1	0	107
GHT	3	2	3	3	4	2	2	4	2	0	98
GHT	2	1	0.5	1	0.5	0.5	0.5	3.5	2	0	42
PH	4	4	4	4	4	4	4	4	4	0	140
GS	4	1	0	0	0	0	0	4	0	0	36
GS	3.5	3.5	3	3	3	2.5	3	3	4	0	108.5
SK	3	3	3	4	4	4	4	4	3	0	125
SK	2	3	3	3	3	4	2	2	4	0	100
SK	2	2	2	2	2	2	2	4	3	0	80
SK	0	1	0	0	0	0	0	4	4	0	14
SK	4	4	3	4	4	3	2	4	4	0	122
WT	4	4	2.5	4	4	2.5	3	4	3	0	119
WT	4	4	2	2	2	2	2	4	2	0	94
PHD	3.42857	3.42857	3.14286	3.14286	3.28571	3.14286	3.14286	3.85714	2.71429	0.571429	117.714
PHD	3.66667	4	3.33333	3.33333	3.66667	3	3	3.66667	4	0	121.667
SK	3.66667	4	3	3.66667	3.66667	3.33333	3	3.66667	3	0	120.667
PHD	3.5	4	3.5	4	4	3.5	3.5	4	3	0	129
GHT	4	4	4	3.5	4	4	3.5	4	2.5	0	133.5
PH	4	4	4	4	4	4	4	4	4	0	140
PHD	4	4	4	4	4	4	4	4	3.66667	1	143
PHD	4	4	4	4	3.5	4	4	3.75	3	2	149.75
WHD	4	4	3.5	3.75	3.75	4	4	4	3.5	0	134.75
AD	4	4	4	4	4	4	4	4	4	0	140
PHD	3	3	2	2	2	2	2	4	2	0	86
PHD	4	4	4	4	4	4	3	3	2	1	133
PHD	3	3	3	3	3	2	2	4	3	0	100
PHD	4	3	2	3	4	4	3	4	2	0	113
PHD	3	4	2	3	2	3	3	3	4	0	102
PHD	2.5	3	3	3.5	2.5	3.5	3.5	4	2.5	0	110
PHD	2.75	3	2.75	3	3	3	3	2.75	3	0.75	105.5
PHD	3	3	2	4	2	2	2	4	3	0	94
PHD	4	3	2.5	3	3.5	2.5	3	3.5	3.5	0	109
PHD	3.5	2	1.5	3.5	1.5	1.5	2	3	1.5	0	76.5
PHD	2	2	3	4	2	3	2	3	0	0	86
PHD	4	4	3	0	0	3	1	4	0	0	82
PHD	2	2	2	3	3	2	2	4	2	0	85
PHD	4	4	3	4	4	3	4	4	3	0	128
PHD	4	4	3	3	4	4	4	4	3	0	130
PHD	4	3.5	2.5	3	2.5	2.5	2	4	3	4	127
PHD	4	4	3.5	3.5	3.5	3.5	2	4	3.5	0	122.5
PHD	4	4	3	3	3	3	3	4	2	0	115
PHD	4	4	4	4	4	4	4	4	2	0	136
PHD	4	4	1	2	2	1	1	4	0	0	76
WHD	3	4	4	4	4	4	4	4	3	0	134
WHD	4	3	3	4	4	3	4	2	4	0	120
WHD	4	3	3	2	1	3	2	4	1	0	90
WHD	4	4	4	4	4	4	4	3	3	0	134
WHD	4	4	3	4	4	4	3	4	3	0	129
WHD	4	4	4	4	4	4	4	4	3	0	136
WHD	4	4	2	3	2	1	1	4	3	0	90
WHD	4	4	3	4	3	3	4	4	3	0	122
GHT	4	4	3	4	4	4	3	4	2	0	127
GHT	4	4	4	4	4	4	4	3	2	0	132
GHT	4	4	3	2	2	3	2	3	2	0	100
GHT	4	4	4	2	2	3	4	4	4	0	121
GHT	4	3	4	4	4	4	4	4	3	0	134
GHT	2	2	1	1	1	1	1	4	2	0	57
GHT	3	3	2	2	3	2	2	4	2	0	90
PH	2	1	1	1	1	1	1	4	1	0	51
GS	4	4	4	4	4	4	4	4	4	0	140
SK	3	3	2	3	3	2	2	3	2	0	89
SK	3.5	2.5	2.5	3	2.5	2.5	2.5	4	3	0	100
SK	4	3	4	3	4	4	4	4	3	0	131
SK	3	2	2	3	3	2	2	4	4	0	93
WT	4	4	3	4	4	3	2	4	2	0	118
GHT	4	3	3.66667	3.66667	4	3.66667	3.66667	3.33333	3.33333	0	126.333
PHD	4	4	3	3.625	3.5	3.375	3.125	3.625	3	0	121.75
PHD	3.75	3.75	3.5	4	3.75	3.5	3.5	3.75	0.5	0	122
PHD	4	3.66667	3	3.66667	3.66667	3	2.33333	4	3.33333	4	139.667
WT	4	4	3.33333	3.66667	3.66667	3.33333	4	4	2.33333	0	127.667
PHD	2	2	4	4	4	4	4	4	4	0	124
PHD	4	3	4	4	4	3	3	3	3	0	121
PHD	3	3	4	4	4	2	2	3	3	0	108
PHD	4	4	4	3.5	4	4	3.5	4	4	0	136.5
PHD	4	3	3	3	3	3	3	4	2	0	111
PHD	4	4	2	2	2	3	2	4	3	0	101
PHD	4	4	3	4	4	3	1	2	3	0	108
WHD	4	4	4	4	4	4	4	4	2	0	136
WHD	3.5	3.5	3.5	4	3.5	3.5	3.5	4	3	0	125
WHD	4	4	4	4	4	4	4	4	4	0	140
WHD	2	2	2	3	3	3	3	4	2	0	94
WHD	4	4	3	4	3	4	4	4	2	0	123
GHT	4	4	4	4	4	4	4	4	3	0	136
GHT	4	3.5	3.5	3.5	3.5	4	3.5	3	3	0	124
GHT	3	3	1	2	1	1	1	3	2	0	64
GHT	4	4	4	4	4	4	4	4	4	0	140
GHT	3	4	4	3	3	3	3	4	2	0	116
GHT	4	4	4	4	4	4	4	3	2	0	132
PH	3	2.5	3	3	4	3.5	2.5	3	3	0	107.5
GS	4	4	1	2	2	1	2	4	4	0	88
SK	4	4	4	3	4	4	4	4	4	0	137
SK	4	4	0	0	0	0	0	4	0	0	48
SK	4	4	2	3	3	3	3	4	4	0	114
GS	4	3.8	2.8	3.8	3.4	3.2	2.8	4	3.6	0	120.6
PHD	3.88889	4	3.55556	3.77778	3.66667	3.55556	3.66667	3.77778	2.33333	0	127.556
PHD	4	4	3	4	4	2.5	2.5	3.5	2.5	0	116.5
PHD	4	4	3.5	3.5	4	4	4	4	3.5	2	145
GHT	4	3.5	3.5	3.5	3.5	3.5	3.5	4	2.75	0	125
PHD	4	4	3.66667	3.66667	4	3.33333	3.66667	3.66667	2.66667	0	126
PHD	3.83333	3.83333	3	3.5	3.5	3	3.16667	4	3.83333	2.5	134
AD	4	4	4	4	4	4	4	2	2	0	128
AD	4	3	2	4	4	2	3	4	4	3	127
PHD	3.83333	3.66667	3.66667	3.66667	3.66667	3.66667	3.66667	3.66667	3.66667	0.666667	132.333
PHD	2	3	3	3	4	4	4	4	3	0	118
PHD	1	2	2	4	3	1	1	4	3	0	77
PHD	2	2	4	4	4	4	4	4	4	0	124
PHD	4	4	4	4	4	4	4	4	3	0	138
PHD	4	4	4	3	4	4	4	3	2	0	129
PHD	4	4	4	4	4	4	4	4	4	0	140
PHD	4	4	4	3	3	4	3	4	4	0	129
PHD	4	4	4	3.5	4	4	3.5	2.5	3	0	128.5
PHD	4	4	3.5	3.5	3	3	2.5	3.5	2	0	115
PHD	4	3	2	2	1	3	2	4	3	0	85
PHD	4	4	4	4	4	4	4	4	4	0	140
PHD	4	4	4	4	4	3	4	4	4	0	135
PHD	4	4	4	4	4	3	2	3	1	0	117
PHD	3	3	2	3	2	3	2	4	2	0	94
PHD	4	4	4	4	4	4	3	4	2	0	132
PHD	3.5	4	3.5	3	2.5	3.5	3.5	4	2.5	0	119
WHD	4	4	4	4	4	3.5	4	3	2.5	0	130.5
WHD	3	2	2	4	4	3	3	4	2	0	105
WHD	3.5	4	4	3.5	4	4	3.5	3.5	3	0	128.5
GHT	4	4	4	4	4	4	4	3	3	0	134
GHT	4	4	3	3	3	3	4	3	2	0	115
GHT	3	3	4	4	4	4	4	4	2	0	128
GHT	4	4	3	2	2	4	3	4	2	0	113
SK	4	4	4	4	4	4	4	4	2	0	132
SK	4	4	3	4	4	4	4	4	3	0	133
SK	4	4	1	3	1	1	0	4	0	0	71
SK	4	4	4	4	4	3	4	4	3	0	133
WT	4	4	2	3	3	2	2	4	4	0	105
PHD	3	4	3	3.5	3	3	3	3.5	2.5	0	111.5
PHD	4	4	4	3.5	3.4	4	3	3.5	4	0	130.5
PHD	4	3.5	2.5	2.5	2.5	2.5	2	4	2.5	0	101.5
PHD	4	4	3	3.5	3	3	3	4	1.5	0	115.5
SK	3	3	1.5	2	1.5	1.5	2	4	2	0	79
SK	4	4	4	4	3.5	4	4	4	3	0	136
PHD	4	4	4	4	4	4	4	4	4	0	140
GHT	4	3.66667	3.33333	3.66667	3.66667	3.66667	4	3.33333	3	0	126.667
SK	4	4	3.66667	4	4	3.66667	4	4	2.33333	0	133.333
AD	4	4	4	4	4	4	2	3	3	0	126
AD	3	2	3	3	4	3	2	3	2	0	99
PHD	4	4	3	4	4	3	3	4	2	0	122
PHD	3	3	3	2	2	3	2	4	2	0	96
PHD	4	4	3.5	4	3.5	4	4	4	3	0	133.5
PHD	4	4	4	4	3	4	3	4	4	0	132
PHD	3.5	3	3	3	3	3.5	3	4	3.5	0	114.5
PHD	2	2	2	2	2	2	1.5	3	0	0	68
WHD	4	3	4	4	4	4	4	3	4	0	134
WHD	4	4	4	4	4	4	4	4	3	0	138
WHD	4	4	4	4	4	4	4	4	4	0	140
WHD	2	4	4	4	4	3	2	3	4	0	115
WHD	3.25	3.5	3.75	3.5	3.5	3.75	3.5	3.75	1	0	115
WHD	4	4	4	4	3	4	4	3	1	0	126
GHT	3	3	4	2	3	4	3	3	3	0	112
GHT	4	4	4	2	2	2	2	3	4	0	104
PH	2.5	3	1.5	2	2	4	2	3.5	2.5	0	89.5
PH	4	4	4	4	4	4	4	4	2	0	136
GS	2	2	2	2	2	3	2	4	3	0	85
SK	4	4	4	4	4	4	4	4	3	0	136
SK	4	4	4	4	4	4	4	4	3	0	138
SK	4	4	3.5	3.5	3.5	3.5	3.5	4	3	0	127.5
SK	4	4	2	3	3	2	2	4	3	0	101
SK	4	4	3	4	4	3	4	4	4	0	130
PHD	3.5	3.5	3	3.75	3.5	3.25	3.25	4	3	0	119.5
PHD	4	4	3	3	3	3	3	4	2	0	115
PHD	2	2	1.5	2	2.5	1.5	1.5	3	2	0	69
SK	2.5	3	2.5	3	3	3	3	4	0.5	0	99.5
SK	3.8	3.6	3.4	4	4	3.8	3.2	3.8	2.6	0	126.8
AD	4	4	4	4	4	4	4	4	3	0	138
PHD	0	0	0	0	0	0	0	3	0	0	12
PHD	3.5	4	3.5	4	4	3.5	3.5	4	3.5	0	130
PHD	4	3	2	2	2	3	2	4	0	0	91
PHD	4	3	4	4	4	4	4	3	3	0	130
PHD	4	4	4	3	4	4	4	4	4	0	137
PHD	4	4	4	4	4	4	3	4	4	4	156
PHD	3	3	4	4	4	4	4	3	3	0	126
PHD	3.33333	3.66667	4	4	4	4	3.66667	4	3	0	132.667
PHD	4	4	3	4	4	4	2	4	3	0	125
PHD	4	4	3	4	3	3	3	3	2	0	114
PHD	3.8	3.6	3.4	3.6	3.4	3.8	2.6	3.4	3	0	119.2
PHD	4	4	3	3	3	3	4	2	1	0	104
PHD	3	3	1	1	1	1	1	4	2	0.5	67.5
WHD	0	0	0	0	0	0	0	0	0	0	0
WHD	4	3.5	3.5	3	4	4	4	4	4	0.5	135
WHD	4	4	3	4	3	3	2	3	2	0	106
WHD	4	4	4	3	4	4	4	4	3	0	133
WHD	4	4	4	3	4	4	4	4	3	0	135
WHD	2	2	3	4	4	4	3	4	2	0	111
GHT	4	4	4	4	4	4	4	4	4	0	140
GHT	2	1	4	4	4	4	3	2	2	0	106
GHT	3	3	2	4	3	3	2	4	2	0	101
GHT	2	2	3	3	3	3	3	4	3	0	101
GHT	3	0	0	3	0	0	0	4	0	0	37
GHT	4	3.5	3.5	4	4	4	4	3.5	2.5	0	130.5
GHT	4	4	4	4	4	4	4	4	2	0	136
GHT	4	3	3	3	3	4	2	4	0	0	108
GHT	4	4	3	3	4	2	2	4	3	0	112
PH	2	3	2	4	4	2	2	2	2	0	88
GS	0	0	0	0	0	0	0	4	0	0	16
GS	4	4	4	4	3	4	3	4	4	4	152
GS	4	4	4	2	2	4	3	3	2	0	118
GS	4	1	0	3	1	0	0	4	0	0	49
SK	3	2	2	3	2	2	3	4	1	0	88
SK	4	4	4	4	4	4	4	4	4	0	140
SK	4	4	2	4	4	2	1	4	3	0	106
WT	3	4	2	1	1	2	0	3	0	0	67
PHD	4	4	3.57143	3.57143	3.57143	3.71429	3.85714	4	3.42857	2.14286	142.143
PHD	4	3.75	2.25	3.25	2.75	2.75	3	3.75	2	0	107.75
WHD	4	4	3.5	4	4	3.5	4	4	3	0	133
GS	4	4	2	1.5	2	2	2	4	1.5	0	91.5
SK	3	3.5	1.5	2	2	2	1.5	4	1	0	81.5
SK	4	2	1.5	1	1	1.5	1	4	3	0	72
SK	2.5	2.5	2	3.5	3.5	2.5	2.5	4	1.5	0	96
AD	4	3	4	4	4	3	3	4	4	0	127
PHD	4	4	4	4	4	4	4	4	3	0	134
PHD	4	4	4	4	4	4	3	3	4	0	132
PHD	4	4	4	4	4	4	4	4	3	0	138
PHD	4	3	4	4	4	4	4	3	3	2	140
PHD	3	3	4	4	4	4	4	2	0	0	116
PHD	4	4	4	4	4	4	3	4	4	0	136
PHD	3.5	3.5	4	3.5	4	4	3.5	4	3.5	0	131.5
PHD	3	4	3	4	3	3	2	4	3	0	112
PHD	4	4	4	4	4	4	4	4	4	0	140
PHD	3.5	2.5	3	4	4	3	3	4	3.5	0	117
PHD	4	3.5	3	4	3	3	3.5	4	2.5	0	119
PHD	4	2	4	3	3	4	2	4	3	0	107
PHD	4	4	4	4	4	4	4	4	3	0	136
PHD	4	3.5	3.5	3	3	3.5	3.5	4	2	0	119
PHD	4	4	4	3.5	4	4	4	4	2.5	0	135.5
PHD	4	4	4	4	4	4	4	4	3	0	138
PHD	4	3	4	3	4	4	3	4	1	0	123
PHD	4	4	4	4	4	4	4	4	4	0	140
PHD	4	4	3.5	4	3.5	4	3.5	4	3	0	136
PHD	4	4	3	4	4	4	4	4	2	2	141
PHD	4	4	4	4	3	4	4	3	3	0	130
PHD	3.5	4	3.5	4	3.5	3.5	4	4	4	0	131
WHD	2	2	2	2	2	3	2	3	2	0	79
WHD	4	4	4	3.5	4	4	4	4	4	0	138.5
WHD	4	4	4	4	4	2	2	4	4	0	122
WHD	4	4	3	4	4	3	3	3	3	0	120
WHD	4	4	4	4	4	4	4	4	3	0	138
WHD	3.5	3.5	3.5	3.5	3	3.5	3.5	3.5	3	0	119.5
WHD	4	3	3	3	4	3	2	4	2	0	109
GHT	4	3	0	0	0	0	0	4	0	0	44
GHT	4	4	2	4	4	3	2	2	3	0	107
GHT	4	3	4	4	4	3	4	3	3	0	125
GHT	2	4	4	4	4	4	3	4	3	0	126
GHT	4	4	4	3	4	4	4	4	2	0	133
GHT	3.5	4	3	4	4	3.5	3.5	4	3.5	0	127.5
GHT	4	3	3	3	3	3	2	4	3	0	109
GHT	4	4	3.5	4	4	4	4	4	3	0	135.5
GHT	2	2	1	2	2	1	1	4	0	0	56
GHT	3.5	2.5	3	3	2.5	2.5	3	3.5	1	0	98.5
SK	4	4	3	4	4	4	4	4	2	0	131
SK	3	4	4	3	3	4	4	4	3	0	127
SK	4	4	4	4	4	4	4	4	4	0	140
SK	4	4	4	4	4	4	4	2	4	0	132
WT	4	3	2	2	2	4	2	2	0	0	88
WT	4	4	4	4	4	4	4	4	2	0	136
PHD	4	3.8	3.4	3.6	3.6	3.4	3.8	4	2.8	0	127.2
PHD	3	3.33333	3	3.33333	2	3.33333	3	4	3.66667	0	107.667
PHD	3.5	3.5	3	3.5	2.5	2.5	1.5	4	2.5	0	98
SK	4	3.5	3.5	4	4	3.5	4	4	3	0	131
SK	4	3.5	4	4	3.5	4	4	4	3	0	134
AD	4	4	4	3	4	4	3	4	3	0	131
AD	4	4	4	4	4	4	4	4	3	0	136
PHD	3	3.5	3.5	4	4	3.5	3	4	3	0	123
PHD	4	3.5	3.5	3	3	4	3.5	4	2	0	122.5
PHD	2	1	2	1	1	2	1	4	2	0	63
PHD	4	4	4	3	3	4	4	4	4	4	133
PHD	4	4	3	3	4	3	4	4	2	0	123
PHD	2	1	1	2	2	2	2	4	2	0	69
PHD	3	3	2	4	4	2	3	4	3	0	106
PHD	2	2	2	3	3	2	3	4	0	0	85
PHD	4	4	4	4	4	4	3	4	4	0	136
PHD	4	3	4	3	3	3	4	3	3	0	118
PHD	4	4	4	4	4	4	3	4	3	0	134
PHD	4	4	3	3	3	3	2	4	2	0	111
PHD	4	4	3	4	3	3	3	4	3	0	120
PHD	4	4	3	3	2	3	2	4	3	0	109
PHD	4	4	3.5	4	3	3.5	3	4	3	0	123
PHD	4	4	3	3	3	3	2	4	2	0	111
PHD	4	4	3	4	3	4	3	4	4	3	142
PHD	3	3	4	4	4	4	4	4	4	0	132
PHD	4	4	4	4	4	4	4	4	4	0	140
PHD	4	4	3	4	3	3	2	4	4	0	118
PHD	4	3	2	3	2	2	3	4	0	0	87
PHD	3	3	2	2	2	2	1.5	3.5	3.5	0	85
PHD	4	4	4	4	3	4	4	4	4	0	136
PHD	4	3	4	3	2	4	3	2	2	0	109
PHD	3.5	3.5	2.5	3	3	2	2	4	2.5	0	100.5
PHD	4	3	2	3	2	2	2	4	2	0	91
PHD	3	4	1	2	1	1	1	4	0	0	68
PHD	4	4	2	2	1	4	2	4	2	2	120
PHD	2	2	2	3	3	2	2	4	4	0	89
WHD	4	4	4	4	4	4	4	4	4	0	140
WHD	4	4	4	4	4	4	4	4	3	0	138
WHD	4	4	3	4	4	3	4	4	2	0	126
WHD	3	4	3	3	3	2	2	3	4	0	102
GHT	4	4	4	4	4	3	2	4	0	0	119
GHT	4	3.5	4	4	4	4	4	4	3	0	136
GHT	4	4	4	4	4	4	4	4	4	0	140
GHT	4	4	4	4	3	4	4	4	3	0	134
GHT	4	4	4	4	4	4	4	4	0	0	132
GHT	4	2	2	2	3	2	2	3	2	0	86
GHT	3	3	3	4	3	4	3	4	3	0	117
PH	4	4	4	3	4	4	3	4	3	1	136
GS	4	3	4	4	4	4	2	4	2	0	122
SK	4	4	2	4	4	3	3	4	2	0	117
SK	4	3	2	4	2.5	2.5	2	4	2	0	100.5
SK	4	4	3	3	3	4	3	3	2	0	116
SK	0	0	0	0	0	0	0	0	0	0	0
SK	4	4	4	4	4	4	4	4	4	0	140
SK	3	2	1	2	1	2	1	4	1	0	67
SK	4	4	4	4	4	4	4	4	3.5	1.5	146.5
SK	4	3	4	4	4	4	4	3	4	0	132
PHD	3.66667	3.33333	3.66667	4	3.66667	3.66667	3.66667	3.33333	3	0	123.667
GHT	4	3.5	3.5	4	3.5	3	4	3.5	3.5	0	125.5
GHT	4	3	4	3.5	3.5	3.5	4	3.5	2	0	124
SK	4	3.5	3	3.5	4	3.5	3.5	4	2	0	123
SK	3.5	3.5	2.25	3	2.75	2.5	2	4	3.25	0	102.25
SK	4	4	4	4	4	4	3.5	4	3	0	136
PHD	2.33333	2	2	2.66667	2.66667	2	2	3.66667	1.66667	0	82
GHT	3.33333	4	3.33333	3.66667	3.66667	3.33333	2.66667	4	3.33333	0	121.667
PHD	4	4	2	2	1	2	4	3	4	0	98
PHD	2	2	2	1	0	0	0	3	0	0	41
PHD	4	4	4	4	4	4	3	4	4	0	136
PHD	3.66667	4	3.66667	4	4	4	3.66667	3.33333	3.33333	0	131.667
PHD	4	4	4	4	4	4	4	4	4	0	140
PHD	4	4	4	4	4	4	4	3	3.5	0	135
PHD	4	4	4	4	4	3	3	4	3	0	129
PHD	3	3	1	4	1	0	0	4	0	0	61
PHD	3	3	4	4	4	4	4	3	3	0	126
PHD	2	2	1	2	1	2	1	4	2	0	65
PHD	4	4	4	4	4	4	4	4	2	0	136
PHD	4	4	3	4	3.6	3.2	3.4	4	3	0	125
PHD	4	4	3	4	4	4	2	3	4	0	123
PHD	3	3	2	3	3	2	3	4	3	0	99
PHD	4	4	3	4	3	3	3	3	3	0	116
PHD	4	4	3	4	4	3	3	3	4	0	122
PHD	4	4	3	3	3	4	3	4	3	0	122
PHD	4	4	3	4	4	3	4	4	3	0	128
PHD	4	4	1	1	1	1	1	3	0	0	65
PHD	4	4	4	3	4	4	4	4	3	0	133
WHD	4	4	1	3	3	2	1	3	4	0	92
WHD	4	4	4	4	4	4	4	4	2	0	132
WHD	2.5	2.5	2.5	3.5	3.5	3.5	2.5	4	3	0	107
WHD	3	1	2	3	3	2	2	4	4	0	95
WHD	4	4	4	4	4	4	3	4	0	0	120
WHD	4	4	4	4	4	4	2	3	2	0	124
WHD	2	2	2	3	3	3	2	2	3	0	86
WHD	4	4	3.5	3.5	3.5	3	3	3.5	4	0	123
WHD	4	4	3	3	4	4	4	4	1	0	126
GHT	4	4	4	4	4	4	4	4	3	0	138
GHT	4	4	3	3	3	3	3	4	3	0	117
GHT	4	4	3	3	2	3	3	4	4	0	115
GHT	4	4	4	4	4	4	4	4	4	0	140
GHT	4	4	3	4	4	4	4	4	2	0	131
GHT	4	3.5	4	4	4	4	4	4	4	0	138
GHT	2	2	4	3	3	4	2	2	4	0	101
GHT	4	4	4	4	4	4	4	4	3	0	138
PH	4	4	4	2	2	3	4	3	2	0	113
PH	3	3	4	4	4	3	3	3	0	0	111
PH	4	1	1	1	1	2	1	4	3	0	72
PH	3.66667	3.66667	2.33333	3.33333	3	2.66667	2	3.66667	2.33333	0	103.667
PH	4	3	2	1	1	2	2	4	3	0	85
PH	4	3	4	3	3	4	4	4	3	0	127
GS	2	2	2	2	1	2	1	4	3	0	72
SK	3	3.5	4	4	4	4	4	3	2.5	0	127
SK	3	3	4	4	4	4	4	4	2	0	128
SK	4	4	4	4	4	4	4	4	4	0	140
SK	3	3	3	4	4	4	3	2	1	0	105
SK	0	0	0	0	0	0	0	4	0	0	16
SK	3	3.5	2	2.5	1.5	2.5	2.5	3.5	2	0	87
SK	4	4	3	4	4	3.5	3.5	4	2.5	0	127.5
SK	4	4	3.5	4	4	4	4	4	3	0	135.5
PHD	3.66667	3.66667	3.16667	4	3.66667	3.5	3.83333	3.83333	3.66667	2.66667	140.667
PHD	4	4	2	4	4	3	3.5	4	3.5	0	122
PHD	3.75	3.75	3.25	3.25	3.5	3.25	2.75	4	3.5	3	134.75
PHD	4	4	4	3	3	3	3.5	4	2.5	0	118
PHD	3.75	4	3.75	3.75	3.5	4	3.5	4	2.5	0	130
PHD	4	4	4	4	4	4	3.5	4	3.5	3.5	154.5
PHD	4	4	4	4	4	4	3.5	3.5	1	0	130
PHD	4	4	4	4	4	4	4	2.5	2	0	126
PHD	4	4	2.5	4	4	4	2.5	4	3.5	0	125.5
PHD	4	4	3.5	3.5	3	3	2.5	4	2.5	0	107
PHD	3.5	2.5	2.5	4	2.5	3	2.5	4	3.5	0	104.5
PH	3.5	3	2	3	3.5	2.5	2.5	4	4	0	107.5
GS	4	4	3.5	4	3.5	3.5	3.5	4	2.5	0	128
SK	4	3.5	3.5	3.5	3	3.5	2.5	4	2	0	114.5
SK	4	4	3.5	4	4	4	4	3.5	2.5	0	132.5
PHD	3.5	3.25	2.75	3.5	3	3	3	4	3.75	0	113.75
PHD	3.6	4	3.6	3.6	4	3.6	3.8	3.6	3.2	0	129.2
SK	3.8	3.6	3.6	4	3.8	3.8	4	4	3.2	0	131.4
AD	4	4	4	4	4	4	4	4	2	0	132
PHD	4	4	2	2	3	2	2	4	1	0	96
PHD	4	4	4	3	4	4	4	4	4	3	152
PHD	1	1	1	1	2	2	1	4	3	0	60
PHD	2	3	2	3	3	2	2	4	2	0	89
PHD	4	4	3	3	3	4	2	4	3	0	118
PHD	3	3	1	4	4	1	1	4	0	0	76
PHD	4	4	4	3	3	4	4	4	4	0	133
PHD	2	1	1	2	1	3	1	4	3	0	72
PHD	2	2	1	2	1	1	1	4	0	0	56
PHD	4	4	3	3	3	2	2	4	0	0	102
PHD	4	3	4	4	4	4	4	4	3	3	149
PHD	4	4	4	4	4	4	4	4	3	0	138
PHD	4	4	2	2	2	2	3	4	3	0	100
WHD	4	4	4	4	4	4	4	4	4	0	140
WHD	4	4	4	4	4	4	3	4	4	0	136
WHD	4	4	4	4	4	4	4	2	3	0	130
WHD	4	4	4	4	4	4	4	4	0	4	144
WHD	4	4	4	4	3	4	3	4	3	0	130
WHD	1	2	2	2	2	2	2	4	0	0	66
WHD	4	4	3	4	4	3	3	4	3	0	115
WHD	2	2	1	2	2	1	1	4	1	0	50
GHT	4	3	4	3	4	3	4	3	0	0	116
GHT	4	4	4	4	4	4	4	4	4	0	140
GHT	4	3	4	4	4	3	4	4	3	0	129
GHT	4	3	4	4	3	4	3	3	4	0	124
GHT	4	4	4	4	2	4	4	4	3	0	130
GHT	4	4	4	4	4	4	4	4	4	0	140
GHT	4	4	4	4	4	4	4	4	4	0	140
GHT	4	3	3	3	2	4	2	2	3	0	102
GHT	2	4	4	4	3	4	4	4	3	0	126
PH	0	0	0	0	0	0	0	4	3	0	24
GS	3	3	4	4	4	4	4	4	4	0	132
GS	4	4	2	2	2	2	2	4	4	0	98
GS	3	2	2	4	3	4	2	4	3	0	104
GS	3	3	3	2	2	2	2	4	3	0	93
GS	4	4	4	4	4	4	3	4	3	0	134
GS	4	4	4	4	4	4	4	4	4	4	160
SK	4	4	4	4	4	4	4	4	3.5	0	139
SK	4	4	4	4	4	4	4	3.5	2.5	0	135
SK	4	3	4	3	4	4	3	4	3	0	127
SK	4	4	2	3	2	2	2	4	4	0	101
SK	4	4	4	4	4	4	4	4	4	0	140
WT	4	4	3	3	3	3	4	4	3	0	121
WT	3	3	1	4	3	1	2	4	2	0	86
WT	4	4	4	4	3	4	4	2	2	0	124
PHD	4	4	3.4	3.6	3.2	3.8	3	4	3.6	0	126
PHD	4	4	3.33333	3.66667	4	3.66667	2.66667	3.66667	0.666667	0	120.667
WT	4	4	3.33333	4	4	3.33333	4	4	3.33333	0	132
PHD	4	4	4	4	4	4	4	4	3.5	2	149
WHD	3.5	3.5	4	4	4	4	4	4	2	0	132
GHT	4	3.5	4	4	4	4	4	4	3.5	0	136
SK	4	4	3	4	3.5	4	4	2.5	3	0	125
SK	4	4	4	3.5	4	4	4	4	3	2	146.5
SK	4	3.8	3.2	4	4	3.4	3.6	4	2.6	0	127.8
SK	3.75	3.5	3.25	3.5	3.5	3	2.75	4	2.25	0	116.25
AD	4	4	3	4	4	3	3	4	4	2	136
AD	3	2	2	4	2	2	2	3	4	0	88
PHD	4	3	3	2	2	4	2	4	4	0	111
PHD	4	3	4	4	4	4	4	4	3	0	134
PHD	4	3	4	4	4	4	3	4	4	0	132
PHD	4	4	4	4	4	3	3	4	4	0	131
PHD	4	3	3	4	4	3	3	4	3	0	121
PHD	4	3	4	4	4	4	4	4	3	0	134
PHD	4	4	3	3	4	4	2	3	4	0	128
PHD	4	4	4	3	3	3	4	4	3	0	124
PHD	4	4	4	4	4	4	4	4	3	0	138
PHD	3.5	3.5	3.5	4	3.5	3.25	3.25	3.75	3.25	0	122.25
PHD	4	4	3	4	4	4	4	3	3	0	129
WHD	2	2	2	3	3	2	2	3	3	0	83
WHD	4	4	4	4	4	3	4	2	3	0	123
WHD	4	3	3	4	4	4	4	4	1	0	125
WHD	4	4	2	3	3	2	2	4	4	0	105
GHT	3	4	3	2	2	3	2	4	4	0	108
GHT	0	0	0	0	0	0	0	0	0	0	0
GHT	4	4	4	4	4	3	3	4	3	0	127
GHT	4	4	4	4	4	4	3	4	3	0	132
GHT	4	4	4	4	4	4	4	4	4	0	140
GHT	4	4	4	4	2	3	4	4	3	0	125
GHT	3	2	3	4	3	3	2	4	4	0	106
GHT	4	4	4	3	3	4	4	4	4	0	136
PH	3	2	3	4	4	2	2	4	3	0	105
SK	4	4	3	4	4	3	4	3	3	0	122
SK	4	4	4	4	4	4	4	4	4	0	140
SK	4	3	4	4	4	4	4	3	1	0	126
WT	4	4	4	4	4	4	4	4	3	0	136
WT	4	4	4	4	3	4	4	4	4	0	136
WT	3	3	2	2	2	2	2	4	3	0	88
WT	4	4	0	0	0	0	0	4	0	0	48
PHD	4	4	4	3.83333	4	3.83333	4	4	3.33333	0	136
GHT	3.83333	3.83333	3.33333	3.83333	4	3.66667	3.16667	3.83333	2.66667	0	126.5
PHD	4	4	4	4	4	4	4	3	3	0	134
PHD	4	4	4	4	4	4	4	4	3.5	2	148
WHD	3.5	4	4	4	4	4	4	4	3	0	136
PHD	4	4	3.66667	3.66667	3.66667	3.33333	4	3.66667	4	0	131.333
PHD	3	4	3.66667	3	2.66667	3.66667	2.66667	4	2.33333	0	115.667
AD	3	3	2	4	4	2	2	4	1	0	98
AD	4	4	4	4	4	4	4	4	4	0	140
AD	4	4	4	4	4	4	4	4	3	0	138
AD	4	4	4	4	4	4	3	4	4	0	136
PHD	4	4	4	4	4	4	3	4	3.5	0	135
PHD	3	4	3	3	3	3	3	2	4	4	111
PHD	4	4	4	4	4	4	4	3	4	0	136
PHD	3	3	4	4	3	3	3	4	3	1	122
PHD	4	4	4	4	4	4	4	4	4	0	140
PHD	3.33333	3.33333	2.66667	3	2.66667	3	2.33333	4	0.666667	0	101.333
PHD	4	4	3.33333	3.33333	3.66667	3.33333	3	4	3.33333	0	123.333
PHD	3	4	3	4	3	4	3	4	3	0	121
PHD	0	4	4	2	2	2	2	3	0	0	80
PHD	4	4	4	3	4	4	4	3	4	0	133
PHD	4	4	4	4	4	4	4	4	3	4	154
WHD	4	4	4	4	4	4	4	4	2	0	136
WHD	4	4	4	4	4	4	4	3	2	0	128
WHD	4	4	4	4	4	4	3	4	3	0	134
GHT	3.5	3	4	4	4	3.5	4	2.5	3	0	123.5
GHT	3	3	4	4	4	4	4	4	3	0	130
GHT	3	3	4	4	3	4	4	4	4	0	128
GHT	4	4	4	4	4	4	4	4	3	0	136
GHT	4	3	4	4	4	4	4	4	0	0	128
GHT	3	3	4	4	4	4	4	4	3	0	130
GHT	4	4	3	3	3	2	4	4	3	0	116
GHT	4	4	4	4	4	4	4	4	0	0	132
PH	3.5	3.5	2.5	2.5	2.5	2.5	2	3.5	1.5	0	93.5
PH	2	3	2	3	3	3	2	3	0	0	80
SK	4	4	4	4	4	4	4	3	4	0	136
SK	3.5	3	3.5	3.5	3.5	3.5	3.5	4	3	0	121.5
SK	3	3	3	4	4	4	4	2	3	0	117
SK	3.66667	3.66667	4	3.33333	2.66667	3.66667	3.33333	3.66667	3	0	122.333
SK	4	4	2	4	4	2	1	4	4	4	128
SK	4	4	4	4	4	3.5	3.5	4	4	3.5	153
SK	4	4	3	3	3	3	4	4	4	0	123
WT	3	3	2	4	4	2	4	4	3	0	110
WT	4	4	4	4	4	4	4	3	2	0	132
PHD	3.66667	3.33333	3.16667	3.33333	3.16667	3.33333	3	4	3	0	117.167
PHD	2.5	2.5	3	3.5	3	4	3	4	3	0	111.5
PHD	4	4	4	4	4	4	4	4	3.75	0	139.5
GHT	4	4	4	4	4	4	4	4	3.5	0	138
SK	4	4	3.33333	3.66667	2.66667	3	3	3.66667	3.33333	0	117.333
WT	4	4	3.5	3.5	3.75	3.25	3.5	4	3.25	0	127.75
GHT	3.2	3.2	3.2	3.2	3.2	2.8	2.8	3	1.8	0	104.8
AD	4	4	4	4	4	4	4	3	2	0	132
PHD	4	4	4	4	4	4	4	4	0	0	124
PHD	4	4	2	4	4	2	2	4	4	0	112
PHD	3	3	4	3	4	4	3	4	2	0	121
PHD	0	0	0	0	0	0	0	4	0	0	16
PHD	0	0	0	0	0	0	0	4	0	0	16
PHD	2	2	1	2	1	1	1	4	4	0	64
PHD	4	4	4	3	3	4	2	3	2	0	117
PHD	4	4	4	4	4	4	4	4	4	0	140
PHD	4	4	3	4	4	3	3	4	3	0	124
PHD	4	4	4	3.75	3.75	4	3.75	4	3.25	1	140.75
PHD	4	4	4	4	4	4	4	4	4	0	140
PHD	4	4	4	4	4	4	4	4	4	0	140
WHD	4	4	3	4	3	4	3	3	3	0	121
WHD	4	4	4	4	4	4	4	4	3	0	138
WHD	4	3	2	3	2	3	3	4	4	0	106
WHD	4	4	4	4	4	4	4	4	4	0	140
WHD	3.5	3.5	4	4	4	4	4	4	3.5	0	135
WHD	3	3	0	0	0	0	0	3	4	0	44
GHT	4	4	4	4	4	4	4	3	4	0	136
GHT	3	3	4	4	4	4	4	2	2	0	120
GHT	1	1	2	2	2	2	2	4	2	0	70
PH	3	4	4	4	4	4	4	4	2	0	132
PH	4	4	3	4	4	4	4	2	3	0	125
GS	4	3.5	3.5	3.5	3.5	3	3.5	4	3.5	0	124
GS	3	3	1	1	1	1	1	3	0	0	57
GS	3	3	2	3	4	4	2	3	2	0	103
GS	4	4	4	4	4	4	4	4	4	0	140
SK	4	4	4	4	4	4	4	4	2	0	136
SK	4	4	4	3	4	4	3	4	4	0	133
SK	4	4	4	4	4	4	4	4	4	0	140
SK	4	4	4	4	4	4	4	4	4	0	140
SK	4	4	4	4	4	4	4	4	1	0	134
SK	3	2	3	3	3	3	2	4	2	0	95
PHD	3	2.5	3	3	3.5	4	2	3	2	0	104
PHD	4	4	4	4	4	4	3.5	3.5	3	0	134
PHD	3.5	3.5	4	4	3	4	3	4	3.5	2	137
PHD	3.5	3.5	2.5	3	2.5	3	2	3.5	3.5	0	106.5
PHD	4	4	4	4	4	4	4	4	1	0	134
PH	3.5	4	3.5	3.5	3.5	3.5	3.5	3	3	0	121.5
GS	3.75	3.75	3.5	4	4	3.5	3.25	4	3	0	128
GS	3.5	4	3	3.5	4	3	2.5	4	3.5	0	119.5
PHD	3.77778	3.77778	3.11111	3.66667	3.66667	3.44444	3.22222	4	3.33333	0	124.222
PHD	3.66667	3.66667	3.66667	3.66667	4	3.66667	3.66667	4	2.33333	0	128.333
PHD	4	4	4	4	4	3.75	3.5	4	3.5	3.25	152
GHT	4	4	3.8	4	4	3.8	3.6	4	4	0.8	136.4
AD	4	4	4	4	4	4	4	4	3	3.5	155.5
AD	4	4	4	4	4	4	4	4	3	0	138
PHD	0	0	0	0	0	0	0	4	0	0	16
PHD	3	3	0	0	0	0	0	4	0	0	40
PHD	3	4	2	2	2	3	2	3	4	0	95
PHD	4	3	3	4	4	3	2	4	3	0	104
PHD	3	3	2	2	2	2	2	3	0	0	78
PHD	3.66667	4	3.66667	3.66667	3.66667	3.66667	3.66667	3.83333	3.33333	0	129.667
PHD	4	4	4	4	4	3	4	4	1	0	129
PHD	4	4	3	3	2	3	2	3	4	0	107
PHD	4	4	3	4	4	3	3.5	4	0.5	0	121
PHD	4	4	2	3	3	3	2	4	3	0	108
PHD	4	3	4	4	4	4	4	4	2	0	130
PHD	3	2	2	2	2	2	2	3	1	0	76
PHD	3	2	2	2	2	2	2	3	3	0	80
PHD	4	4	3	3	4	3	2	4	2	0	115
WHD	4	3	2	2	2	2	2	4	0	0	80
WHD	4	4	3	3	4	4	3	3	3	0	122
WHD	3	3	3	4	2	3	4	3	4	0	110
WHD	4	3	4	4	4	4	4	3	3	0	130
WHD	4	4	3	4	3	4	4	4	2	0	127
GHT	2	2	4	4	1	3	2	4	2	0	99
GHT	4	3	4	4	3	3	4	4	3	0	125
GHT	4	4	1	1	1	3	0	4	0	0	75
GHT	4	3	4	4	4	3	3	4	2	0	123
GHT	4	3	4	4	4	4	4	4	2	0	132
PH	3	3	3	4	4	3	4	4	4	0	122
SK	4	4	4	4	4	4	4	4	3	0	138
WT	2	1	1	1	1	1	0	4	0	0	45
PHD	3	3.25	2.5	3.25	3	2.75	2	3.25	2.75	0	99.5
SK	3.5	3.5	2.25	3.5	3	2	2.5	4	2.25	0	102.25
GHT	3.66667	4	2.33333	3	3	2.66667	2.33333	3.66667	1.66667	0	104
WHD	3.5	3.5	3.5	4	3	4	3.5	4	4	0	127.5
GHT	3.5	4	4	4	4	3.5	4	4	3	0	131.5
PHD	3.66667	3.33333	2.66667	3.33333	3	3	2.66667	4	3.33333	2	121.667
WT	3.75	3.75	3.5	4	4	3.5	3.75	3.75	2.5	0	128
AD	2	2	2	3	2	2	3	4	3	0	87
AD	4	4	4	3	3	4	3	3	2	0	121
AD	3	2.66667	2.66667	3	2.33333	2.33333	2.33333	3.66667	2.66667	0	95.3333
PHD	3.5	3.33333	3	3.66667	3.5	2.83333	2.5	3.83333	3.33333	0	113.5
PHD	4	4	4	4	4	4	4	4	4	0	140
PHD	4	4	4	4	4	4	4	4	4	0	140
PHD	3	3	4	4	3	4	4	3	2	0	120
PHD	2	2	2	2	2	2	1	4	0	0	66
WHD	4	4	3	2	4	3	2	4	3	0	112
WHD	4	4	3	3	3	4	3	4	4	0	124
WHD	4	4	4	4	4	4	4	3	2	0	132
WHD	3	4	3	3.5	3	3	2.5	4	2.5	0	109.5
GHT	3	4	4	4	4	4	4	3	3	0	130
GHT	4	4	3	2	4	3	2	3	4	0	118
GHT	4	4	3	3	2	3	4	4	3	0	117
PH	4	4	4	3	3	4	4	4	2	0	129
GS	4	4	3	3	4	3	2	4	1	0	113
GS	0	0	0	0	0	0	0	4	0	0	16
GS	3	2	2	2	2	2	2	4	4	0	86
SK	0	0	0	0	0	0	0	3	0	0	12
WT	4	4	4	4	2	2	4	4	2	0	114
PHD	4	4	3.33333	3.33333	3.66667	4	3.66667	3.66667	2.66667	2.33333	139.667
PHD	3.5	3.5	4	4	4	4	4	4	3	0	134
GHT	4	3.5	3	3	3.5	3	4	4	3.5	0	122
SK	3.5	4	4	4	4	4	4	3	3	0	132
PHD	4	4	3.33333	3.66667	3.66667	3.33333	2.33333	3.33333	2.66667	0	118.333
AD	4	4	4	4	4	4	4	4	3	0	138
AD	4	4	4	4	4	4	4	4	4	0	140
PHD	3	3	3	3	3	4	3	4	3	4	134
PHD	4	4	1	3	1	2	2	4	2	0	88
PHD	3	4	4	4	4	4	4	4	4	0	136
PHD	4	4	4	4	4	4	4	4	4	0	140
PHD	4	3.5	3	3	3.5	4	3.5	4	2.5	0	123
PHD	4	4	4	4	4	4	4	4	2	0	136
WHD	4	4	4	4	4	4	4	4	2	0	136
WHD	4	4	4	4	4	4	4	4	3	0	134
WHD	2	2	3	3	4	4	4	4	0	0	102
WHD	3	3	4	3	3	4	3	4	4	0	121
WHD	4	4	4	4	4	4	4	2	2	0	128
GHT	3.33333	3.33333	2.66667	3.33333	3.66667	3.33333	2.66667	4	3	0	113.333
GHT	4	3	4	4	4	4	4	4	4	0	136
GHT	4	3	4	4	4	4	4	3	2	0	128
PH	2.33333	2.66667	2.33333	2.33333	2.33333	3.33333	2.66667	4	3	0	97.3333
PH	4	4	3	3	3	3	3	3	4	3	130
PH	2	2	2	3	3	3	4	4	3	0	100
PH	4	4	2	3	3	2	2	4	2	0	101
GS	4	4	4	4	4	4	4	4	3	0	138
GS	1	1	0	1	0	0	0	3	0	0	23
SK	4	4	4	4	3	4	4	4	3	0	132
SK	4	4	4	4	4	4	4	4	4	0	140
WT	3	4	3	3	3	4	4	4	3	0	122
WHD	3.33333	4	3.66667	3.33333	4	4	3	4	3	1.33333	132.333
PHD	4	3.6	3.4	3.4	3.4	3.8	3.2	3.6	4	2.8	139.4
AD	4	4	3	4	4	3	3	4	3	0	124
PHD	3.875	4	3.125	3.75	3.625	3.375	3.125	4	2.75	0	123.75
PHD	3.66667	3.33333	2.66667	3	2.66667	3.33333	2	4	2.33333	0	106.333
PHD	4	4	4	4	4	4	4	4	4	0	140
PHD	4	4	4	4	4	4	4	4	3	0	138
PHD	3	2	2	3	3	3	2	3	1	0	88
WHD	4	4	3	4	4	3	3	4	3	0	124
WHD	4	4	4	4	4	4	4	4	3	0	138
WHD	2	3	3	4	4	3	3	4	3	0	112
GHT	3	4	2	0	0	4	2	4	3	0	88
GHT	4	4	4	4	4	4	4	4	4	0	140
GHT	4	4	3	4	4	4	4	4	3	0	133
PH	3	2	3	2	3	3	2	4	4	0	100
GS	4	3.5	3.5	4	3.5	4	2.5	4	3.5	2	136.5
GS	1	2	1	3	1	1	1	4	2	0	59
SK	4	4	4	4	4	4	4	4	4	0	140
PHD	2.66667	2.66667	2.66667	2.66667	2.66667	2.33333	2.33333	2.66667	2.66667	2.66667	103.667
SK	4	4	3.33333	4	3.66667	4	4	3	3.33333	0	130
PHD	4	3.75	3	3.25	3	3.25	2.75	4	2.5	1	121
PHD	4	4	2	3	3	2	2	4	4	0	105
PHD	4	4	4	4	4	4	4	4	3	0	138
PHD	3	2	3	3	3	3	2	4	2	0	99
PHD	4	4	4	4	4	4	4	4	2	0	132
PHD	2	1	1	3	3	1	0	4	0	0	59
PHD	4	4	4	4	4	4	4	4	3	0	138
WHD	4	4	4	4	4	4	4	4	2	0	125
GHT	4	3	4	4	4	4	4	4	2	0	132
GHT	4	3	3	4	4	4	4	4	4	0	131
GHT	4	4	4	4	4	4	3	4	4	0	136
GHT	4	4	4	4	4	4	4	3	3	0	134
PH	3	2	2	4	2	2	2	3	4	0	88
PH	4	4	4	4	4	4	4	4	4	0	140
GS	3	2.5	3	2.5	2	2.5	2.5	3.5	2	0	93
SK	4	4	4	4	4	4	3	2	2	0	124
SK	2	2	3	4	4	3	4	4	3	0	112
WT	3	2	2	2	2	3	2	3	3	0	85
WT	4	4	1	1	1	1	1	4	4	0	77
PHD	2	1.5	1	0.5	0.5	0.5	0.5	4	2	0	47
SK	4	4	4	4	4	4	4	4	3	0	138
GHT	3.66667	3.33333	4	4	4	4	3.66667	4	3	0	132.667
PHD	4	4	4	4	4	4	3	4	4	0	136
PHD	4	4	3	3	3	4	4	4	2	0	124
WHD	4	3	2	4	3	2	2	4	4	0	104
WHD	4	4	4	4	4	4	4	4	3	0	138
GHT	4	4	2	2	2	3	1	4	0	0	91
GHT	4	4	4	1	1	2	4	4	4	0	109
GHT	3.5	3.5	4	4	4	3.5	4	3	1	0	123.5
GHT	4	4	3	4	4	3	3	4	4	0	126
GHT	4	4	4	3	3	4	3	3	1	0	119
SK	4	4	3.5	4	3.5	4	4	4	3.5	0	134.5
SK	4	4	3	4	3	4	4	3	2	0	123
SK	4	4	4	4	4	4	4	2	3	0	130
WT	3	2.5	3	3	3	2.5	2.5	4	3.5	0	105.5
WT	4	4	1	4	1	1	2	4	1	0	84
WT	4	4	3	3	3	3	4	4	1	0	117
PHD	4	4	3	3.5	3.25	2.75	3	4	3.75	2.25	131
GHT	4	4	3.75	3.5	3.25	3.75	3.25	3.5	2.75	0	125.5
PH	3	2	1.5	1.5	1.5	2.5	1.5	3.5	1.5	0	74.5
SK	4	4	3.5	4	4	3.5	4	3.5	3	0	131
AD	4	4	4	4	4	4	4	4	3	0	138
PHD	4	4	4	4	4	4	4	4	3	0	136
PHD	4	4	4	4	4	3.5	4	2.5	4	4	151.5
PHD	4	4	4	3	3	4	3	4	4	3	144
PHD	4	4	4	4	3	4	4	4	4	0	136
PHD	4	4	4	3	4	4	3	4	3	0	129
PHD	0	0	0	0	0	0	0	4	0	0	16
PHD	2	2	4	4	4	4	4	4	3	0	122
PHD	4	4	4	4	4	4	4	4	4	4	180
PHD	4	4	4	4	4	4	4	4	4	0	140
PHD	4	4	4	4	4	4	4	4	4	0	140
PHD	4	4	3	4	3	4	3	4	3	0	125
GHT	4	4	4	4	4	4	4	4	2	0	136
GHT	4	4	3	4	4	4	4	4	4	0	135
GHT	0	0	0	0	0	0	0	0	0	0	0
PH	4	4	4	4	4	4	3	4	2	0	132
GS	3	3	3	2	2	4	3	4	4	0	109
SK	4	4	2	4	3	4	2	4	3	0	116
SK	4	4	2	3	3	3	4	4	4	0	118
SK	4	4	3.5	4	4	3.5	4	4	3	0	133
SK	4	4	4	4	4	4	4	4	3	0	138
WT	4	4	4	4	3	4	4	4	3	0	134
PHD	1.5	1	1.5	1.5	1.5	2	1	4	1	0	60
PHD	2	3	1.5	3	1.5	2	1.5	4	3	0	80.5
PHD	4	4	4	3.5	3.5	4	4	4	3.5	0	135.5
PHD	4	4	3.75	4	4	4	4	3	2.75	0	132.25
SK	4	4	4	4	4	4	4	4	3	1.5	150.5
WT	3.33333	3.33333	2	3	2.66667	2.33333	2.33333	4	3.33333	0	100
AD	4	3	4	4	4	4	4	4	3	0	134
AD	4	4	4	4	4	4	4	4	4	0	140
AD	4	4	4	4	4	4	4	4	4	0	140
AD	3.33333	3.66667	3.66667	4	4	3.66667	3	3.66667	1.66667	0	122.667
AD	4	4	4	4	4	4	4	4	2	0	140
PHD	4	4	4	4	4	4	4	4	3	0	138
PHD	4	4	3.5	4	3	4	3.5	4	3.5	1	125.5
PHD	2	2	1	1	1	1	1	4	4	0	61
PHD	4	4	3	3	3	4	2	4	3	0	118
PHD	4	4	4	4	4	4	4	4	4	0	140
PHD	4	4	3	4	4	4	4	4	4	0	135
PHD	4	4	3	3	3	2	3	4	3	0	112
PHD	4	3.5	3.5	3.5	4	4	4	3.5	3.5	0	131
PHD	4	4	4	4	4	4	3	4	4	3	151
PHD	4	4	2	2	2	2	2	4	2	0	94
PHD	4	4	4	4	4	4	3	4	3	0	134
WHD	3	3	3	4	3	4	3	4	3	0	117
WHD	4	4	3	3	2	3	2	3	3	0	105
GHT	4	4	3	4	4	4	3	4	4	0	131
GHT	4	4	4	4	4	4	4	4	4	0	140
GHT	4	4	0	4	4	2	2	2	0	0	86
GHT	4	4	4	4	4	4	4	4	3	0	138
GHT	4	4	4	4	4	3.66667	3.66667	3.66667	3.33333	1	139.333
PH	2	3	2	2	3	3	2	4	0	0	87
GS	3.5	4	3.5	4	4	3.5	3.5	4	2.5	0	128
SK	4	4	4	4	4	4	4	3	2	0	132
SK	4	4	4	4	4	4	4	4	4	0	140
SK	3	4	0	0	0	0	0	4	0	0	44
SK	3.6	3.8	3.4	3.6	3.6	3.6	3.4	3.6	3.6	0	125
PHD	4	4	4	4	4	4	3.33333	4	3.66667	1.33333	142.667
GHT	4	3	4	4	4	4	4	2.66667	1.66667	0	126
SK	3.66667	4	4	4	4	4	4	4	3.66667	2.66667	151.333
WHD	4	4	4	3	4	3.5	2.5	4	3	0	126.5
WT	4	3.5	4	4	4	4	3.5	4	3.5	0	135
WHD	2.4	2.4	2.2	2.6	2.6	2.4	2.2	3.8	2.2	0	88.8
GHT	4	4	3.33333	4	4	3.66667	3.66667	4	3.33333	2.33333	144
PHD	4	4	4	4	4	4	4	4	3.25	1.75	144.75
AD	4	3	2	2	2	2	2	4	3	0	92
AD	4	4	4	4	4	4	4	4	4	0	140
AD	4	4	4	4	4	4	4	4	3	0	138
AD	3	4	4	4	4	3	3	4	3	0	125
PHD	4	4	3	3	2	4	4	4	0	0	116
PHD	4	4	4	4	4	4	3	4	4	0	136
PHD	4	4	4	3	3	4	4	4	4	0	133
PHD	4	4	4	4	4	4	4	4	4	0	140
PHD	4	4	4	4	4	4	4	4	3	0	138
PHD	4	4	4	4	4	4	4	4	4	3	155
PHD	4	4	3.5	4	4	3.5	3.5	4	3.5	0	131
PHD	3	3	3	3	3	3	3	4	3	0	109
PHD	2	2	3	4	3	3	3	4	1	0	100
PHD	4	4	3	4	4	3.5	4	3.5	3.5	0	128.5
PHD	4	4	4	4	4	4	4	2	2	0	128
PHD	3	3	2	4	3	4	2	4	3	0	108
PHD	4	4	3	3	3	4	3	4	4	4	144
PHD	4	4	4	4	4	4	4	3	4	0	136
PHD	4	4	4	4	4	4	4	4	4	0	140
PHD	4	4	4	4	4	4	4	4	2	0	136
WHD	3	1	0	1	0	0	0	4	1	0	37
WHD	3	3	2	3	2	3	2	2	3	0	92
WHD	2	2	2	2	2	2	1.5	3.5	1	0	72
WHD	3	3.5	3.5	3	3	4	3.5	4	4	0	123.5
GHT	4	4	4	4	4	4	4	4	4	0	140
GHT	0	0	0	0	0	0	0	3	1	0	14
GHT	4	4	4	4	3	4	4	4	4	0	136
GHT	4	4	3	3	4	3	3	3	2	0	115
GHT	3	4	3	4	4	4	3	4	4	0	127
PH	2	2	1	2	1	3	1	4	4	0	74
GS	1	1	0	2	0	0	0	4	0	0	30
SK	4	4	4	3	3	4	3	4	3	0	125
SK	4	3.85714	3.57143	3.85714	3.71429	3.57143	3.71429	3.71429	3.28571	0	129.857
SK	4	4	3	3	3	3	2	4	2	0	107
SK	4	4	4	2	1	4	3	4	1	0	112
SK	4	4	2	3	1	2	2	4	1	0	91
PHD	3.8	3.8	3.8	4	3.8	3.8	3.6	3.8	3.4	3.6	150
PHD	3.5	3.5	2.25	2.75	2.75	2.25	2.5	3.75	2.25	0	101.75
PHD	4	4	4	4	4	4	4	3	4	0	136
PHD	3.83333	3.66667	3	3.66667	3.66667	3.16667	3.16667	4	3.5	0	122.167
WHD	4	4	4	4	3.5	4	3.5	4	3.5	0	134
GS	4	4	3.5	3.5	3.5	3.5	3	4	4	0	127.5
SK	4	4	3.5	3.5	4	3.5	3.5	4	3.5	3	145.5
WHD	3.66667	3.66667	4	4	3.33333	4	3.33333	3.66667	3.33333	1	133.667
PHD	3.6	3.8	3	3.6	3.4	3.6	3	4	3.6	2.8	135.8
PHD	3	2	2	4	2	2	2	4	3	0	90
PHD	4	4	4	4	4	4	4	4	3	0	138
PHD	1	1	0	2	0	1	0	4	0	0	35
PHD	4	4	4	4	4	4	3	2	0	0	120
PHD	4	4	3	4	4	3	3	4	4	0	126
PHD	3	1	2	3	3	3	2	3	3	0	88
PHD	3	3	2	4	4	3	3	4	3	0	111
PHD	4	4	4	4	3	3	4	4	4	0	131
PHD	4	4	4	3	4	4	4	4	3	0	135
WHD	3	4	4	4	4	4	4	4	4	0	138
GHT	4	3	4	4	4	4	4	2	4	0	128
GHT	4	4	2	2	2	2	0	4	0	0	82
GHT	4	4	4	4	4	4	4	4	3	0	136
GHT	4	4	4	4	4	4	4	4	2	0	132
GS	2	2	2	3	2	2	2	4	4	0	85
GS	4	4	4	4	4	4	4	4	4	0	140
SK	4	4	4	4	4	4	4	4	3	0	138
SK	3	3	1	3	3	1	1	4	3	0	81
SK	4	4	4	4	4	4	3	4	4	0	136
WT	4	4	4	4	4	4	4	4	3.5	0	139
PHD	3.66667	4	3.66667	4	4	3.33333	3	4	3.33333	0	128.333
PHD	3.6	3.6	3.8	4	3.8	4	3.8	4	3.4	0	133
AD	2.5	3.5	3.5	3.5	3	3.5	3	4	3.5	0	116.5
PHD	4	4	4	4	4	4	3.5	4	3	0	136
SK	4	4	2.5	3.5	3.5	3	3	4	3	0	116
SK	4	4	4	4	3.66667	3.66667	4	4	3.66667	0	136.333
PHD	4	4	3.5	4	4	3.5	3.25	4	3.25	0	130.5
AD	4	4	3	4	3	3	4	4	4	0	126
AD	4	3.5	1.5	1.5	1.5	1.5	1.5	4	3.5	0	84.5
AD	4	4	4	4	4	4	2	3	0	0	120
PHD	4	4	4	4	4	4	3	4	3	0	132
PHD	3.5	3.25	2.75	3.5	3.25	3	3	4	3.25	0	113.75
PHD	4	4	3	3	3	3	2	4	3	0	113
PHD	4	4	2	3	3	2	1	4	4	0	101
PHD	4	4	4	4	4	4	2	3	3	0	126
PHD	4	4	3	4	3	3	2	4	4	0	118
PHD	4	4	3	3.5	3.5	4	3.5	3.5	2	0	129.5
PHD	4	4	2	3.5	3	3.5	2	4	2	0	110
PHD	3.5	3.25	3.25	3.25	3.25	3.25	3.25	4	3.5	0	118.25
PHD	4	4	4	4	4	4	4	4	0	0	132
PHD	4	4	3	4	4	4	4	3	4	0	131
PHD	4	4	2	2	3	3	2	4	0	0	91
PHD	4	4	4	4	4	4	4	3.5	3.5	0	136
WHD	4	3	2	3	2	3	2	3	4	0	98
WHD	4	4	4	4	4	4	4	4	4	0	140
WHD	3	3	3	2	4	4	4	4	2	0	130
WHD	3	3	2	4	4	3	4	4	3	0	115
WHD	4	4	4	4	4	4	4	3.5	3.5	0	137
GHT	4	4	4	4	4	4	4	4	0	0	124
GHT	3	2	3	4	3	3	4	4	3	0	112
GHT	4	4	3	4	4	4	3	4	3	0	127
GHT	3	3	4	4	4	3	4	4	0	0	119
GHT	2	2	3	3	3	3.5	3	3.5	2	0	99.5
GHT	4	4	2	3	3	2	2	4	3	0	103
PH	4	4	4	4	4	4	4	4	3	0	138
PH	3	2	3	4	4	2	3	4	3	0	107
PH	1	1.5	1	1.5	1.5	1.5	1	2	1	0	47
SK	0	0	0	0	0	0	0	4	0	0	16
SK	4	4	4	4	4	4	4	3	3	0	132
SK	4	3.66667	3.66667	4	4	4	3.66667	4	3	0	133.667
PHD	3.5	4	3.75	4	4	3.75	3.75	3.75	3.75	3	153
WHD	3.5	4	4	4	4	3.5	3.5	4	4	0	133.5
SK	4	4	3	4	4	3	3	4	3.5	2	139.5
SK	4	3.66667	3.33333	4	4	3.66667	4	3.33333	2	0	127
PHD	4	3.85714	3.57143	3.85714	3.71429	3.71429	3.57143	4	3.57143	0	131.714
PHD	3	3	2	1	2	3	2	4	3	0	91
PHD	4	4	4	4	4	4	4	4	4	0	140
PHD	4	4	2	2	2	3	2	4	3.5	2	113.5
WHD	4	3	3	3	4	2	2	4	2	0	106
WHD	4	4	4	4	4	2	4	4	2	0	126
WHD	4	4	4	4	4	4	4	4	2	3	147
WHD	4	4	3	3	3	3	3	4	3	2	125
GHT	4	4	4	4	4	4	4	3	3	0	134
GHT	4	4	3	3	4	3	3	4	4	0	123
GS	4	4	4	3	4	2	4	3	4	4	147
GS	4	4	4	4	4	4	4	4	2	0	136
WT	4	4	4	4	4	4	4	2	2	0	128
PHD	3	2.5	3	3	3	3	3	4	2.5	0	106
PHD	3.5	3.5	2	2.5	2.5	2.5	2.5	4	4	2.5	114.5
WHD	3.5	3.5	3.5	4	3.5	4	4	4	3	0	129.5
PHD	2	2	2	2	2	2	2	3	4	3	89
PHD	4	4	4	4	4	4	4	2	3	0	130
PHD	4	4	2	3	3	2	2	4	4	0	105
PHD	4	4	4	4	4	4	3	4	3	0	132
PHD	4	4	2	4	3	3	4	4	3	0	117
PHD	4	4	4	4	4	4	4	4	3	0	138
PHD	4	4	3	3	3	4	3	3	2	0	116
PHD	3	3	2	3	3	3	2	3	2	0	94
WHD	4	4	4	3	3	4	4	4	4	0	133
WHD	4	3	4	3	3	4	3	4	3	0	123
GHT	4	4	3.5	4	4	3.5	3.5	3.5	3	0	133.5
GHT	4	3	3	4	3	3	3	4	4	0	118
GHT	4	4	4	4	4	4	4	4	3	0	136
PH	3	4	4	4	4	4	3	4	4	0	132
SK	4	4	4	4	4	4	4	3	3	0	132
SK	0	0	0	0	0	0	0	4	0	0	16
SK	3	3	3.5	4	4	3	2.5	4	2.5	0	115.5
PH	3.66667	3.66667	3	3.66667	3.33333	3.66667	3.33333	4	4	0	124.333
WHD	3	3	3.5	3	3	3.5	3.5	4	3	0	116
WHD	4	4	3.5	4	4	4	3.5	4	3	0	133.5
WHD	4	3.5	3.5	3.5	3	4	4	4	3	0	128
GHT	4	4	3.5	3.5	3	4	4	3	3	0	124
SK	3.75	4	2.5	3.75	3.5	2.75	3	3.75	3	0	115.5
AD	4	4	4	4	4	4	4	4	3	4	158
PHD	3.66667	3.66667	3.66667	3.66667	4	3.66667	3.33333	4	3.33333	3.33333	145.667
PHD	3.75	3.75	3.75	3.75	3.75	4	3.5	4	3.5	0	132
PHD	4	4	4	4	4	4	4	4	2	0	136
PHD	4	4	4	4	4	4	4	3	3	4	154
PHD	3	2.5	2.5	3.5	3.5	2.5	2.5	4	2	2	116.5
PHD	4	4	4	4	4	4	2	3	3	0	126
PHD	4	4	3	3	2	3	2	4	2	0	107
WHD	4	3	4	4	4	4	4	4	4	0	136
WHD	3	2	2	4	4	2	2	4	2	3	111
GHT	4	4	4	4	4	4	3	4	3	0	134
SK	4	4	3	3	3	3	3	4	3	0	115
WT	4	4	3	4	4	3	4	4	3	0	128
WT	2.5	2.5	2	3	3	2	1.5	4	3.5	0	90
PHD	3.8	3.4	3.2	3.6	3.4	3.4	3.2	4	2.8	2	130.6
PH	2.33333	2.33333	2.33333	2.66667	2.33333	2.66667	2	2.66667	2	0	83.6667
AD	4	4	3	2	1	2	1	4	3	0	93
PHD	3.5	4	2.5	3.5	3.5	3.5	2.5	4	1.5	0	113.5
PHD	4	4	4	4	4	4	4	4	4	0	140
PHD	3	3	3	4	2.5	2.5	2.5	4	4	0	107.5
WHD	4	4	4	3	4	4	4	3	2	0	129
GHT	4	4	2	3	3	2	1	4	3	0	99
GHT	0	0	0	0	0	0	0	2	3	0	14
PH	2	2	2	3	3	2	2	4	4	0	89
PH	4	4	4	4	4	4	4	4	0	0	132
GS	2	2	3	4	4	3	3	4	1	0	104
SK	4	4	3	4	2	2	2	3	4	0	105
WT	4	3.5	2	3.5	3	2	3	4	2	0	105.5
AD	4	4	4	3.66667	4	4	3.66667	4	3	0	135.667
AD	4	4	3.5	4	4	4	3.5	4	2.5	0	128
AD	4	4	4	3	4	4	4	4	4	0	137
PHD	4	4	3	2	3	4	4	3	3	0	119
PHD	4	4	4	4	3	4	4	3	3	0	130
WHD	3	3	4	4	4	4	4	4	3.5	0	131
WHD	4	4	3	4	4	3	3	4	4	0	126
GHT	4	4	4	4	4	4	4	2	3	0	130
GHT	1	2	2	2	3	2	2	4	2	0	78
SK	3	3	4	4	4	4	4	4	0	0	124
SK	4	4	4	4	4	4	4	4	3	0	138
SK	3	3	4	4	4	3	4	4	2	0	123
PHD	3	3	3.5	3	2.5	3.5	3	4	3	0	112
PH	3	3.5	2.5	2	2.5	2.5	2.5	4	3.5	0	100
AD	4	4	4	4	4	4	4	4	1	0	134
PHD	3.75	4	4	4	4	4	3.5	4	3.5	2.5	152.5
PHD	4	4	4	4	4	4	4	4	3	0	138
PHD	4	4	4	4	4	4	4	4	4	0	140
PHD	4	4	4	4	4	4	4	4	3	0	138
PHD	4	4	4	4	4	4	3	4	0	0	128
PHD	3	3	2	3	3	2	2	4	4	0	99
PHD	4	3	1	2	2	3	1	3	0	0	78
GHT	4	4	4	4	4	4	4	4	4	0	140
GHT	4	4	4	4	4	4	4	4	1	0	134
SK	4	4	4	4	4	4	4	4	3	0	138
SK	3	4	4	4	4	4	2	4	4	0	128
SK	2	2	0	3	1	0	1	4	0	0	49
SK	4	4	4	4	4	3.5	4	4	3	0	135.5
WT	4	4	4	4	2	4	2	4	3	0	122
WT	2	3	3	3	3	2	3	4	1	0	92
GHT	3.33333	3.33333	3.33333	3.33333	3.33333	3.33333	3.33333	4	3.66667	1.66667	128.333
WHD	4	4	3.5	4	4	4	3.5	4	3	0	133.5
GHT	4	4	4	4	4	4	4	4	1.5	0	130
GS	3	2.5	2	3.5	3	2.5	1.5	4	0.5	0	90
AD	4	4	4	4	4	4	4	4	3	0	136
PHD	2	2	2	3	2	3	2	4	2	0	86
PHD	4	4	3	4	4	3	4	4	4	0	130
PHD	4	4	3	4	4	3	3	4	4	0	126
PHD	4	4	3	4	4	3	2	3	2	0	114
WHD	4	4	4	4	4	4	4	4	4	0	140
WHD	3.66667	3.66667	3.33333	3.33333	3	3	3.33333	4	3.66667	0	119.667
GHT	4	4	4	4	4	4	4	4	3	0	138
PH	0	0	0	0	0	0	0	0	0	0	0
SK	4	4	4	4	4	4	4	3.5	3	0	136
SK	3	3	3	4	4	4	4	3	4	0	123
SK	4	4	3	3.5	3.5	3.5	3	4	3.5	0	124
SK	3	3	2.5	3.5	2	2	2	4	3	0	95
PHD	4	4	4	4	4	4	4	4	0	0	124
PHD	2.5	3.5	2	1.5	1.5	3.5	1.5	4	0	0	84
PHD	3	4	2	2	1	1	1	4	1	0	75
PHD	4	4	4	4	4	4	4	4	4	0	140
WHD	4	4	4	4	4	4	4	4	3	0	138
WHD	3	3	4	3	4	3	4	4	0	0	110
GHT	4	3	3	4	4	4	3	4	3	0	125
GHT	4	3	4	4	4	4	4	4	2	0	132
SK	2	3	4	4	4	4	4	4	3	0	143
SK	4	4	2	2	2	2	2	3	2	0	90
SK	4	4	4	4	4	3.66667	3.66667	4	2.66667	0	134.333
SK	4	4	4	4	4	4	4	4	4	0	140
PHD	4	4	3	4	4	3.75	3.5	4	3.75	3.75	150
PHD	4	4	3	2	2	3	2	4	3	0	106
PHD	4	4	4	4	4	3.5	3	4	3	0	131.5
GHT	4	3.5	4	4	4	4	4	3	2.5	0	131
AD	3	4	4	4	4	4	4	4	4	0	131
AD	4	4	4	4	4	4	4	4	4	4	160
PHD	4	4	4	4	4	4	4	4	4	3	155
PHD	4	4	3	4	4	4	3	4	4	0	131
PHD	4	3	3	3	2	2	2	4	1	0	96
PHD	4	3.5	3.5	4	4	3.5	4	4	3.5	0	132
PHD	4	4	4	4	4	4	4	4	4	0	140
WHD	4	4	3.5	4	4	3.5	4	4	3	0	131
WHD	3	3	3	3	3	3	3	3	3	0	105
WHD	4	4	4	4	4	4	4	4	4	0	140
WHD	4	4	3.5	3.5	2.5	4	2.5	3.5	3	0	118
GHT	4	4	3	3	2	3	3	4	4	0	115
GHT	1	2	2	1	1	1	1	2	0	0	46
PH	4	3	3.5	3.5	3.5	3.5	2.5	3.5	2	0	115.5
GS	2	1	1	1	1	2	2	4	2	0	62
SK	3	3	4	4	4	4	4	4	4	0	134
SK	4	4	3	4	4	4	3	4	3	0	127
WT	4	3	3	3	3	4	4	3	0	0	112
PHD	4	4	3	4	3.66667	3.33333	3.33333	4	3	0	125.667
PHD	4	3.66667	1.66667	3.66667	2.33333	1.66667	1.66667	4	2	0	94.3333
PHD	4	4	3	3.5	4	4	3	3.5	3	0	125.5
PHD	4	4	3.75	3.75	4	4	3.25	4	3.75	0	134
PHD	4	4	3.5	4	3.5	3	3.5	4	2.5	2.5	138
SK	4	4	3.6	3.6	3.6	3.6	3.4	4	3.6	0	130
AD	4	4	4	4	4	4	4	4	4	0	140
PHD	4	4	2	2.5	2.5	3.5	2	4	2.5	0	106
PHD	4	4	3	4	4	4	3	4	3	0	127
PHD	4	4	4	4	4	4	4	4	4	0	140
PHD	4	4	3	4	4	4	4	4	4	3	150
PHD	4	4	2	4	4	3	3	4	3	0	119
PHD	0	0	0	1	0	0	0	4	0	0	19
PHD	4	4	4	4	4	4	3	3	3	0	127
WHD	4	4	3	4	4	3	3	4	4	0	126
WHD	4	4	4	4	4	4	4	4	4	0	140
GHT	3	2	3	2	2	3	2	4	3	0	94
GHT	4	4	3	3	3	4	3	4	4	0	124
GHT	4	4	4	4	4	4	4	4	3	0	138
GS	4	4	1	3	3	0	0	4	0	0	74
GS	4	4	4	4	3	4	4	4	3	0	134
SK	3	3	4	4	4	4	4	2	3	0	122
SK	4	4	3.5	4	4	4	4	4	4	0	137.5
WT	4	4	4	4	4	4	4	2	3	0	130
GHT	4	3.66667	4	3.33333	3.66667	4	4	3.66667	3.66667	0	133.333
AD	4	3	3	4	4	3	4	4	3	0	124
AD	2	2	2	2	2	2	2	4	1.5	0	77
PHD	3.66667	3.33333	3	3.33333	3.33333	3	2.66667	3.66667	2.33333	2.33333	123
PHD	4	4	3	4	3	4	4	4	4	3	146
PHD	4	4	4	4	4	4	4	4	4	0	140
PHD	0	0	0	0	0	0	0	3	0	0	12
PHD	4	4	3.33333	3.66667	3.66667	4	4	4	4	4	154.333
WHD	4	4	4	4	4	4	4	4	4	0	140
GHT	3.5	3.5	3	4	4	4	4	4	3	0	129
GHT	4	4	2.5	3.5	3.5	2.5	3	3.5	3.5	0	114.5
GHT	4	4	4	4	4	4	4	4	4	0	140
GHT	1	3	4	3	2	2	4	4	4	0	103
PH	4	4	3	4	4	3	4	3	4	0	126
GS	2	2	3	4	3	4	2	4	4	0	107
GS	2	2	2	2	1	2	2	4	4	0	78
SK	4	4	4	4	4	4	4	4	3	0	138
SK	4	4	4	3.5	4	4	4	4	3	0	136.5
PHD	3.5	4	4	4	3.5	4	3.5	4	3	0	132
GHT	3.5	3	4	4	4	3.5	4	2.5	3	0	123.5
SK	3.5	3.25	3.25	4	3.5	3	2.75	3.5	2.75	0	114.75
SK	3.33333	3	3	3.33333	3.33333	3.33333	3.33333	4	3.66667	0	118.333
AD	4	3.66667	3.66667	4	3.66667	3.66667	4	3.33333	2.66667	0	128.667
PHD	4	3	2	2	2	2	2	3	0	0	82
PHD	3.5	4	4	4	4	4	4	4	4	3.5	155.5
PHD	3.5	3.5	3	4	4	4	3	4	1.5	0	122
PHD	4	4	4	4	4	4	4	4	4	4	160
WHD	3.5	3.5	3	4	4	3	4	4	3.5	0	127.5
WHD	4	4	3	3	3	2	2	3	2	0	107
WHD	4	4	4	4	4	4	4	2	3	0	130
GHT	4	4	4	4	4	4	4	3.5	3	3	151
GHT	4	4	3	4	3	4	4	4	3	0	129
GHT	4	4	3	4	4	4	4	3	3	0	129
SK	4	4	4	4	3	4	4	4	1	0	130
SK	4	4	4	4	4	4	3	4	3	0	134
PHD	3.33333	3.66667	3.66667	3.66667	3.66667	3.33333	3.33333	3.66667	3	0	126
WHD	4	4	3	3.33333	3.33333	3.33333	3	4	3	0	119
SK	4	4	3.33333	4	4	3.66667	4	3.66667	3.66667	2.66667	146.333
PHD	4	4	3	4	3	4	2	4	0	0	115
PHD	4	3	3	2	3	3	3	4	4	0	112
GHT	4	3.66667	3.66667	3.66667	3.66667	4	4	3.66667	4	0	133.333
PH	3	4	4	4	4	4	4	4	3	0	134
SK	4	4	4	4	4	4	4	4	3	0	138
WHD	4	4	4	4	4	4	4	3.75	2.75	0	136.5
PHD	3	3.5	3	4	3.5	3	3	3.5	2	0	112
PHD	4	4	4	3.5	3	4	3	4	3	0	128.5
PHD	4	4	2	3	3	2	3	3	3	0	103
PHD	3	3	4	4	4	4	3	4	3	4	146
PHD	4	3	3	3	3	3	3	4	4	4	135
PHD	4	4	3	3	4	4	3	4	4	0	128
PHD	4	4	4	4	4	4	4	4	4	0	140
PHD	4	4	4	4	4	4	4	4	4	0	140
PHD	4	4	4	4	4	4	4	4	4	0	140
PHD	4	4	4	4	4	4	4	3	2	0	128
PHD	4	4	3	3	4	3	3	4	4	0	123
PHD	4	4	3	4	4	3	4	3	2	0	122
GHT	4	4	4	4	4	4	4	4	3	0	138
GHT	3.5	3	2.5	3	2	2.5	2	4	0	0	86
SK	4	3	4	4	4	4	4	2	4	0	128
SK	4	4	4	4	4	4	4	4	3	4	158
WHD	4	4	4	4	4	4	4	4	0	0	130
PHD	4	4	3.66667	3.66667	3.66667	3.66667	3.66667	4	3.66667	0	132.333
PHD	4	4	3.6	3.6	3.6	3.6	3.4	4	3.4	0	129.6
AD	4	4	3	4	4	3	2.5	4	4	4	144
WHD	4	4	4	4	3	4	3	4	3	0	130
PH	3	4	3	4	4	3	3	4	4	0	122
PH	4	4	4	4	4	4	4	4	3	0	138
SK	3	3	1	2	0	1	2	3	0	0	60
SK	4	4	4	4	4	4	4	4	4	0	140
WT	2	2	2	3	3	2	4	4	4	0	97
PHD	4	4	4	4	4	3.66667	3.66667	3.66667	3.66667	3.33333	152
PHD	2	2	2	2	2	2	2	4	2	0	78
PHD	4	4	3.66667	3.33333	3.66667	3.66667	3.33333	4	3.33333	0	129.333
WT	4	4	2.66667	3.66667	3.66667	2.66667	3.33333	3.66667	2.66667	0	118
AD	2	2	4	4	4	4	4	4	2	0	120
PHD	4	4	4	3	3	4	4	4	3	0	129
PHD	3	4	4	3	3	4	3	4	4	4	145
PHD	4	4	4	4	4	4	4	4	4	3	155
WHD	4	4	4	4	4	4	4	4	4	0	140
GHT	3	3	4	4	4	4	2	3	4	0	122
GHT	3	4	3	3.5	3.5	2.5	3	4	1.5	0	111
PH	4	4	4	4	4	4	4	3	3	0	134
GS	4	4	4	4	4	4	4	4	1	0	134
SK	4	3	4	3	4	4	4	2	2	0	121
WT	4	4	4	4	3	4	4	4	4	0	136
SK	3.5	4	2.5	3	2.5	3.5	3	4	3.5	0	113
PHD	3.5	3.5	3.5	4	3.5	3	4	4	3	2.5	136
PHD	0	0	0	0	0	0	0	0	0	0	0
PHD	4	4	4	4	4	3	4	4	4	0	135
WHD	4	4	3.5	4	4	4	3.5	4	3.5	0	134.5
WHD	4	4	4	4	4	4	4	4	3	0	138
WHD	3.5	3.5	3	3.5	3.5	3	3.5	4	3	0	118.5
AD	4	4	3.5	4	4	4	4	4	3	0	135.5
PHD	4	4	3	4	4	3	3	4	3	0	122
PHD	4	4	3	4	3.66667	3.33333	3.33333	4	3.33333	3.66667	144.667
WHD	4	4	3	4	3	4	4	4	1	0	125
GHT	4	3	3	4	3	4	3	3	4	0	121
PH	3	3	3	4	3	3	4	4	4	0	118
GS	2	2	2	4	3	2	2	4	3	0	90
WT	4	4	4	4	4	4	4	4	3	0	136
PHD	4	4	4	4	4	4	4	4	3.66667	2.66667	152.667
AD	4	3	1	1	1	1	1	4	4	0	73
PHD	3	3.2	1.8	2.2	1.8	1.8	1.8	3.8	2.2	1	88.4
GHT	4	4	4	4	4	4	4	4	4	0	140
GHT	4	4	4	4	4	4	4	4	4	0	140
SK	4	4	3	4	3	4	4	4	4	0	131
SK	3	3	4	4	4	4	4	4	4	0	134
PHD	4	4	4	4	4	4	4	3	3	0	132
PHD	1	1	3	4	4	3	4	4	2	0	98
WHD	3	4	4	4	4	4	3	3	2	0	124
WHD	4	4	4	4	4	4	4	4	4	0	140
GHT	4	4	4	3	4	4	3	4	4	0	129
GHT	0	0	0	0	0	0	0	4	0	0	16
SK	4	4	4	4	4	4	4	4	2.5	0	137
WT	2	2	3	3	3	3	4	4	3	0	107
SK	4	4	3.33333	4	4	3.33333	4	3.66667	2.66667	0	126.667
AD	4	4	4	3	4	4	3	4	4	0	133
PHD	4	4	3	3	4	3	3	4	4	0	129
PHD	4	4	3	4	4	3	3	4	4	0	126
PHD	3.5	3	4	4	4	3.5	3	4	4	0	127.5
PHD	4	4	3	3	2	4	2	4	3	0	112
PHD	4	4	4	4	4	4	4	2	4	4	152
PHD	4	4	4	4	4	4	4	4	3	0	138
PHD	0	0	0	0	0	0	0	3	0	0	12
PHD	4	4	4	4	4	4	4	3	2	0	128
PHD	4	4	4	4	3	4	3	4	4	4	152
PHD	4	4	3	4	4	4	4	4	2	0	131
WHD	4	4	4	3	4	4	4	2	3	0	125
GHT	4	3	4	4	4	3	3	3	2	0	119
WT	0	0	0	0	0	0	0	4	0	0	16
WT	3	2	4	4	4	4	4	2	3	0	118
WHD	4	4	3.5	3.5	3.5	4	4	4	2.5	0	128
SK	4	4	4	4	4	4	4	4	2.33333	0	133.333
AD	3	3	4	3	4	3	4	3	4	0	120
PHD	2	2	2	4	4	2	3	4	3	0	98
PHD	3	3	2	2	2	2	2	4	3	3	103
PHD	3	3	2	3	4	3	2	3	4	0	102
WHD	4	3	4	3	3	4	4	3	4	0	125
WHD	3.5	4	4	3.5	3	4	3.5	3.5	3.5	1.5	134
WHD	4	4	4	4	4	4	4	4	4	0	140
GHT	3	3	4	4	4	4	4	4	3	0	130
GHT	3.66667	3.33333	3.66667	3.66667	3.66667	4	3.66667	3.66667	2.66667	0	126.667
SK	4	4	4	4	4	4	4	4	4	0	140
SK	4	4	4	4	4	4	3.5	4	3.5	0	137
PHD	4	4	4	4	4	4	4	4	4	0	140
PHD	4	4	3	4	4	4	4	4	3	0	133
PHD	4	4	4	4	4	4	3	4	4	0	136
PHD	4	4	3.5	3.5	2.5	3.5	3	4	3	0	121.5
WHD	4	4	3	4	4	3	4	4	2	0	130
GHT	3	3	4	4	4	4	4	4	4	0	132
GHT	4	4	4	3	3	2	3	4	3	0	117
GHT	3	3	4	4	4	4	3	3	2	0	120
WT	4	4	3	3	1	3	3	4	3	0	100
WHD	4	4	4	4	3.66667	3.66667	4	3	3.66667	0	132.333
AD	4	4	3	4	4	4	3	4	4	0	131
AD	3	3	2.5	4	4	3	3	4	4	4	135.5
AD	4	4	4	4	4	4	4	3	4	0	136
PHD	4	3	4	4	4	4	4	4	3	0	134
PHD	4	4	3	3	4	4	4	4	4	4	152
PHD	4	4	3	4	4	3.5	4	4	3.5	2	141.5
WHD	3	3	4	4	4	4	4	4	0	0	124
GS	4	4	4	4	4	4	4	4	3	0	138
SK	3	2.75	3.75	3.5	3.75	3.75	3.75	4	3.25	0	123.5
WHD	3.83333	4	3.5	3.83333	3.83333	3.5	3.5	3.83333	3.5	0	129.5
PHD	4	4	3	4	4	3.5	4	4	2.5	0	126.5
PHD	3	4	3	3	3	4	3	4	2	0	116
PHD	4	4	4	4	4	4	4	4	4	3	155
PHD	4	4	4	4	4	4	4	4	3	0	138
WHD	3	3	2.5	3	2.5	2.5	2.5	3	3.5	0	98
GHT	4	4	2	3	3	4	2	4	2	0	111
PHD	4	4	4	3.77778	3.88889	4	3.77778	4	3.66667	0	136.222
PHD	3	3	2	3	3	3	3	3	3	0	100
PHD	4	3	3	3	3	4	3	4	4	0	120
PHD	4	4	3	3	4	4	4	4	4	0	132
PHD	4	4	4	4	4	4	4	3	4	3	151
GHT	4	4	4	4	4	4	4	4	4	0	140
GHT	4	4	3.5	4	4	4	4	4	3	0	135.5
GHT	4	4	3.5	4	4	4	4	4	2.5	0	134.5
SK	2	4	3	4	3	3	2	4	4	0	110
WT	4	4	3.66667	3.66667	3.66667	4	4	4	3.33333	0	134.667
WHD	4	4	3	4	4	3	4	4	3	0	128
GHT	4	4	4	4	4	4	4	4	4	0	140
SK	4	3.5	4	4	4	4	4	4	3	0	136
PH	4	3.5	3.5	4	4	4	3.5	4	3.5	0	132.5
PHD	4	3	4	3	4	4	4	4	4	0	135
SK	4	4	4	4	4	3	4	2	3	0	125
SK	3	3	4	4	3	4	4	4	0	0	120
WT	4	3.5	3.5	3	2.5	3.5	4	2.5	1.5	0	109
WT	4	4	4	4	4	4	4	4	2	0	136
PHD	4	4	4	4	4	4	3	4	1.5	0	131
PHD	3	3.5	2.5	3	3.5	3.5	3	3	2	0	107
PHD	4	4	4	4	4	4	4	4	2	0	136
PHD	2	2	2	2	2	3	2	4	3	0	87
PHD	4	4	2	4	4	3	2	3	2	0	109
SK	4	3	2	3	3	2	2	4	3	0	99
WT	3	3	3	3	3	2	2	4	3	0	100
PHD	2.5	2.5	3	3	3	2.5	2.5	4	3.5	0	101.5
PHD	4	3	4	4	4	4	2	4	3	0	126
GHT	3	3	2	3	2	3	2	4	4	0	98
GHT	4	4	3	4	4	4	4	4	1	0	129
SK	4	4	4	4	4	4	4	4	4	0	140
SK	4	4	4	4	4	4	4	4	1	0	134
SK	4	4	4	4	4	4	4	2	0	0	124
PHD	4	4	4	4	4	4	4	4	3	4	156
WHD	3	4	4	4	4	4	4	3	4	0	132
WHD	3	3	3	3	3	4	4	4	4	0	122
GHT	4	3	4	4	4	4	4	4	4	3	136
SK	4	3	4	4	4	4	4	4	4	0	138
AD	4	4	4	4	4	4	4	4	4	0	140
PHD	4	3	2	3	3	3	2	4	1	0	100
SK	4	3	3	4	3	3	4	4	4	3	137
WT	3	2	3	2	3	3	2	4	3	0	100
PHD	4	4	4	4	3.5	4	4	4	3.5	4	157
SK	3.66667	3.66667	3.33333	4	4	3.33333	3.33333	3.33333	3.33333	0	124
AD	3	4	1	4	1	1	0	4	0	0	70
PHD	4	4	4	4	4	4	4	4	3	0	138
PHD	4	4	4	4	4	4	4	4	4	0	140
GHT	4	4	4	4	4	4	4	4	3	0	138
GHT	4	4	4	4	4	4	4	4	2	0	136
SK	4	4	4	4	4	4	4	4	3	0	138
SK	4	4	4	4	4	4	4	4	3	0	138
PHD	3	3	4	4	4	2	4	4	4	0	122
SK	4	4	4	4	4	4	4	4	4	0	140
PHD	3	3	3	4	4	3	3	3	4	0	116
PHD	4	4	3	4	4	3	4	4	3	0	128
WHD	4	4	4	4	4	4	4	4	4	0	140
WHD	4	4	4	3	3	4	4	4	3	0	131
WHD	3	3	3	3.5	3.5	3	3	4	4	0	114.5
GHT	4	3	2	2	2	1	2	4	2	0	83
GHT	3.75	3.75	3.75	4	4	3.75	4	4	3.75	0	134
SK	4	3	2	3	2	2	3	4	2	0	97
SK	4	4	3.25	4	3.75	3.75	4	3.75	3	2.5	143.5
WT	4	4	3.5	3.5	3.5	3.5	4	3	2	0	123.5
AD	4	4	3	4	4	4	4	3	4	0	131
AD	4	4	4	4	4	4	4	4	2	0	136
PHD	4	4	4	4	4	4	4	4	4	0	140
PHD	4	4	1	3	3	1	1	4	2	0	87
WHD	4	4	3	3	3	3	3	4	4	4	139
WHD	3.5	4	4	4	4	4	4	4	3.5	0	137
SK	3	3	3	4	4	3	4	4	3	0	120
WT	4	4	4	4	4	4	4	3.5	2.5	0	135
PHD	4	4	3	2	2	4	3	4	2	0	113
WHD	4	4	4	4	4	4	4	4	3	0	138
GHT	4	4	3	3	3	3	1	3	3	0	105
PHD	3.6	4	3.6	3.8	3.8	4	3.4	4	3.4	0	131.8
WHD	2	2	4	4	4	3	4	4	3	0	115
GHT	4	4	4	4	4	4	4	3.5	3.5	0	137
GS	4	3.6	3	3.8	3.8	3.2	3.6	4	3.4	0	125.2
WT	4	4	3.33333	4	3.66667	3.66667	4	4	3.33333	0	132.333
GHT	4	4	3	4	4	3	4	3.5	2	0	124
GHT	4	4	4	4	4	4	3	3	0	0	124
PHD	4	4	3	3	2	2	2	4	4	0	106
WHD	4	4	3	4	4	4	4	4	4	0	135
GS	4	4	4	4	4	4	2	4	3	0	130
WT	3	3.5	3	3	2.5	3	2.5	3.5	2.5	0	104
AD	3.5	3.5	3	4	4	3	3.5	4	2.5	0	121
SK	3	3	2	4	4	2	4	4	3	0	115
AD	4	4	4	4	4	4	3	4	4	0	136
SK	4	4	3	4	3	3	3	4	2	0	114
SK	2	3	2	2	2	3	2	4	2	0	87
WHD	4	3.5	4	4	4	4	4	4	3.5	0	137
GHT	4	4	4	3	3	4	4	4	3	0	131
GHT	4	4	4	4	4	4	4	4	4	0	140
PHD	4	4	3.5	4	4	3.5	4	4	4	3.5	152.5
PHD	2	2	2	2	2	2	1	3	3	0	72
WHD	4	4	3	2	2	3	2	4	2	0	100
WHD	4	4	4	4	4	4	4	4	2	0	136
GHT	4	4	3	3	4	3	2	4	2	0	115
SK	4	3	4	4	4	4	4	3	4	0	132
WHD	4	4	4	4	4	3	4	4	3	0	133
GHT	4	3	4	4	4	4	4	4	3	0	134
SK	3	3	3	4	4	4	4	4	4	4	147
SK	4	4	4	4	4	4	4	4	3	0	138
WT	3	4	3	3	4	4	2	3	3	0	114
AD	4	4	4	4	4	4	4	4	2	0	136
PHD	3	3	2	2	2	4	2	3	3	0	94
WHD	3	3	3	4	3	3	3	3	3	0	108
GHT	2	2	4	4	4	4	4	4	3	0	122
GHT	4	4	4	4	4	4	3	4	4	0	136
SK	4	4	3	4	4	3	3	4	3	0	124
WHD	4	4	3	4	4	3	4	4	3	0	128
WHD	3	3	4	4	4	4	4	4	0	0	124
GS	4	4	3	3.5	3.25	3.25	2.5	3.75	3	2	125.75
AD	4	4	4	4	4	4	4	4	4	0	140
PHD	4	4	4	4	4	4	4	3	4	0	136
PHD	4	4	4	4	4	4	4	4	0	0	132
WHD	4	4	4	4	4	4	4	3.5	4	0	138
WT	4	4	4	4	4	3.75	4	4	3	0	136.75
PHD	4	4	3	4	3	4	3	4	3	0	125
PHD	4	4	4	4	4	4	3	3	4	4	152
PHD	4	4	3	4	4	3	4	4	2	0	126
WHD	4	4	3	4	4	3	4	4	2	0	126
GHT	3.5	3.5	2.5	3.5	3	2.5	3	4	3	0	109.5
PHD	4	4	3.8	3.8	3.8	4	4	4	3.6	0	136.8
GHT	4	4	4	4	4	4	4	3	4	0	136
WT	0	0	0	0	0	0	0	0	0	0	0
AD	4	3	3	4	4	4	3	3	4	0	125
AD	4	4	4	4	4	4	4	4	4	0	140
GHT	4	4	3	4	4	3	2	3	4	0	118
SK	4	4	4	4	4	4	4	4	4	4	160
AD	4	4	4	4	4	4	4	4	3	0	138
SK	4	4	4	4	4	4	4	4	3.5	0	139
GHT	2	3	4	1	1	4	2	4	4	0	99
SK	4	3	4	4	4	4	4	4	4	0	136
SK	4	4	3.5	4	4	3.5	3.5	4	3	0	131
PHD	4	3	3	4	4	2	2	4	4	0	113
WHD	3	4	4	4	4	4	4	4	4	0	136
WHD	2	2	2	2	4	2	2	4	2	0	86
SK	4	3	4	4	4	4	4	3	3	0	130
SK	4	4	4	4	4	4	4	4	4	0	140
WHD	3	3	3	2	2	3	3	4	3	0	102
PHD	4	4	4	4	4	4	4	4	4	0	140
PHD	3	3	3	4	4	4	3	4	4	0	123
PHD	0	0	0	0	0	0	0	4	4	0	24
WHD	4	4	4	4	4	4	4	4	2.5	0	134
PHD	4	4	3.6	4	4	3.6	3.8	4	3.2	0	133.6
WHD	4	4	4	3	4	4	4	2	4	0	129
WT	4	4	3	4	4	3	4	4	3	0	128
SK	4	4	3.66667	4	3.66667	3.66667	3.66667	3	3.33333	0	128.667
SK	4	3	4	4	3	3	4	4	3	0	125
WHD	4	4	4	4	4	4	4	4	3	0	138
GHT	4	4	4	4	4	4	4	4	0	0	124
SK	4	4	3	4	4	4	3	4	3	0	129
WT	4	4	4	4	4	3	3	4	3	0	127
WHD	4	4	4	4	4	4	4	4	2	0	132
WHD	4	4	4	4	4	4	4	4	4	0	140
PHD	4	4	2	4	4	2	2	2	2	0	100
SK	4	4	3	4	4	4	4	4	3	0	133
WHD	4	4	4	3	3	4	4	4	4	0	133
GHT	4	3	3	4	4	3	3	3	2	0	114
SK	4	4	3	3	3	3	4	4	3	0	121
WT	3	3	3	4	4	3	4	3	4	0	120
WHD	4	4	4	3	3.5	4	4	4	4	0	134
PHD	4	4	4	4	4	4	3	3	3	0	130
SK	4	4	4	4	4	4	4	4	3.5	0	139
SK	4	4	4	4	4	4	4	4	1	0	134
WHD	4	4	3	4	4	3	4	4	4	0	130
